# Supplementary material for: Tetra­aqua­bis(pyridine-κN)cobalt(II) bis­[4-amino-N-(6-chloro­pyridazin-3-yl)benzene­sulfonamidate]
Source: Acta Crystallogr Sect E Struct Rep Online. 2009 Nov 25;65(Pt 12):m1666. doi: 10.1107/S1600536809049599 (PMC2971792; doi:10.1107/S1600536809049599)
Supplement: Supplementary file 1 [file e-65-m1666-sup1.cif]

##############################################################################
###                                                                        ###
###        Electronic paper (Acta Crystallographica Section E)             ###
###                                                                        ###
##############################################################################
#                                                                            #
# This CIF contains the data in a paper accepted for publication in Acta     #
# Crystallographica Section E. It conforms to the requirements of Notes      #
# for Authors for Section E, and has been peer reviewed under the auspices   #
# of the IUCr Commission on Journals.                                        #
#                                                                            #
# Full details of the Crystallographic Information File format               #
# are given in the paper "The Crystallographic Information File (CIF):       #
# a New Standard Archive File for Crystallography" by S. R. Hall, F. H.      #
# Allen and I. D. Brown [Acta Cryst. (1991), A47, 655-685].                  #
#                                                                            #
# The current version of the core CIF dictionary is obtainable from          #
# ftp://ftp.iucr.org/pub/cif_core.dic. The current version number is 2.4.    #
#                                                                            #
# Software is freely available for graphical display of the structure(s) in  #
# this CIF.  For information consult the CIF home page http://www.iucr.org/  #
# cif/home.html                                                              #
#                                                                            #
# This file may be used for bona fide research purposes within the           #
# scientific community so long as proper attribution is given to the journal # 
# article from which it was obtained.                                        #
#                                                                            #
##############################################################################
                                             
data_I
_audit_creation_method     SHELXL-97
_chemical_name_systematic
;
Tetraaquabis(pyridine-\k<i>N</i>)cobalt(II)
bis[4-amino-<i>N</i>-(6-chloropyridazin-3-yl)benzenesulfonamidate]
;
_chemical_name_common     ?
_chemical_formula_moiety     'C10 H18 Co N2 O4 2+, 2(C10 H8 Cl N4 O2 S -)'
_chemical_formula_sum     'C30 H34 Cl2 Co N10 O8 S2'
_chemical_formula_iupac     '[Co (C5 H5 N)2 (H2 O)4] (C10 H8 Cl N4 O2 S)2'
_chemical_formula_weight     856.62
_chemical_melting_point     ?
_symmetry_cell_setting     monoclinic
_symmetry_space_group_name_H-M     'P 21/c'
_symmetry_space_group_name_Hall     '-P 2ybc'
loop_
    _symmetry_equiv_pos_as_xyz
    'x, y, z'
    '-x, y+1/2, -z+1/2'
    '-x, -y, -z'
    'x, -y-1/2, z-1/2'
_cell_length_a     8.5897(12)
_cell_length_b     25.807(3)
_cell_length_c     8.5338(12)
_cell_angle_alpha     90.00
_cell_angle_beta     101.694(3)
_cell_angle_gamma     90.00
_cell_volume     1852.5(4)
_cell_formula_units_Z     2
_cell_measurement_reflns_used     6394
_cell_measurement_theta_min     3.1
_cell_measurement_theta_max     27.5
_cell_measurement_temperature     193(2)
_exptl_crystal_description     'block'
_exptl_crystal_colour     'orange-yellow'
_exptl_crystal_size_max     0.21
_exptl_crystal_size_mid     0.15
_exptl_crystal_size_min     0.12
_exptl_crystal_density_diffrn     1.536
_exptl_crystal_density_meas     ?
_exptl_crystal_density_method     'not measured'
_exptl_crystal_F_000     882
_exptl_absorpt_coefficient_mu     0.783
_exptl_absorpt_correction_type     multi-scan
_exptl_absorpt_process_details     '(REQAB; Jacobson, 1998)'
_exptl_absorpt_correction_T_min     0.853
_exptl_absorpt_correction_T_max     0.912
_exptl_special_details
;
;
_diffrn_ambient_temperature     193(2)
_diffrn_radiation_type     MoK\a
_diffrn_radiation_wavelength     0.71070
_diffrn_radiation_source     'fine-focus sealed tube'
_diffrn_radiation_monochromator     graphite
_diffrn_measurement_device_type     'Rigaku Mercury CCD'
_diffrn_measurement_method     \w
_diffrn_detector_area_resol_mean     7.31
_diffrn_reflns_number     20359
_diffrn_reflns_av_R_equivalents     0.0498
_diffrn_reflns_av_sigmaI/netI     0.0474
_diffrn_reflns_theta_min     3.16
_diffrn_reflns_theta_max     27.48
_diffrn_reflns_theta_full     27.48
_diffrn_measured_fraction_theta_max     0.997
_diffrn_measured_fraction_theta_full     0.997
_diffrn_reflns_limit_h_min     -11
_diffrn_reflns_limit_h_max     9
_diffrn_reflns_limit_k_min     -32
_diffrn_reflns_limit_k_max     33
_diffrn_reflns_limit_l_min     -10
_diffrn_reflns_limit_l_max     11
_diffrn_standards_number     0
_diffrn_standards_interval_count     .
_diffrn_standards_interval_time     .
_diffrn_standards_decay_%     ?
_refine_special_details
;
Refinement of <i>F</i>^2^ against ALL reflections. The weighted <i>R</i>-factor
<i>wR</i> and goodness of fit <i>S</i> are based on <i>F</i>^2^, conventional
<i>R</i>-factors <i>R</i> are based on <i>F</i>, with <i>F</i> set to zero for
negative <i>F</i>^2^. The threshold expression of <i>F</i>^2^ >
\s(<i>F</i>^2^) is used only for calculating <i>R</i>-factors(gt) <i>etc</i>.
and is not relevant to the choice of reflections for refinement.
<i>R</i>-factors based on <i>F</i>^2^ are statistically about twice as large
as those based on <i>F</i>, and <i>R</i>- factors based on ALL data will be
even larger.
;
_reflns_number_total     4226
_reflns_number_gt     3331
_reflns_threshold_expression     I>2\s(I)
_refine_ls_structure_factor_coef     Fsqd
_refine_ls_matrix_type     full
_refine_ls_R_factor_all     0.0745
_refine_ls_R_factor_gt     0.0535
_refine_ls_wR_factor_gt     0.0992
_refine_ls_wR_factor_ref     0.1081
_refine_ls_goodness_of_fit_ref     1.141
_refine_ls_restrained_S_all     1.140
_refine_ls_number_reflns     4226
_refine_ls_number_parameters     258
_refine_ls_number_restraints     1
_refine_ls_hydrogen_treatment     mixed
_refine_ls_weighting_scheme     calc
_refine_ls_weighting_details
         'calc w=1/[\s^2^(Fo^2^)+(0.0291P)^2^+1.7941P] where P=(Fo^2^+2Fc^2^)/3'
_atom_sites_solution_hydrogens     geom
_atom_sites_solution_primary     direct
_atom_sites_solution_secondary     difmap
_refine_ls_shift/su_max     0.000
_refine_ls_shift/su_mean     0.000
_refine_diff_density_max     0.659
_refine_diff_density_min     -0.445
_refine_ls_extinction_method     none
_refine_ls_extinction_coef     ?
loop_
    _atom_type_symbol
    _atom_type_description
    _atom_type_scat_dispersion_real
    _atom_type_scat_dispersion_imag
    _atom_type_scat_source
    'C' 'C' 0.0033 0.0016
                         'International Tables Vol C Tables 4.2.6.8 and 6.1.1.4'
    'H' 'H' 0.0000 0.0000
                         'International Tables Vol C Tables 4.2.6.8 and 6.1.1.4'
    'Cl' 'Cl' 0.1484 0.1585
                         'International Tables Vol C Tables 4.2.6.8 and 6.1.1.4'
    'Co' 'Co' 0.3494 0.9721
                         'International Tables Vol C Tables 4.2.6.8 and 6.1.1.4'
    'N' 'N' 0.0061 0.0033
                         'International Tables Vol C Tables 4.2.6.8 and 6.1.1.4'
    'O' 'O' 0.0106 0.0060
                         'International Tables Vol C Tables 4.2.6.8 and 6.1.1.4'
    'S' 'S' 0.1246 0.1234
                         'International Tables Vol C Tables 4.2.6.8 and 6.1.1.4'
_computing_data_collection     'CrystalClear (Rigaku, 1999)'
_computing_cell_refinement     'CrystalClear (Rigaku, 1999)'
_computing_data_reduction     'CrystalStructure (Rigaku/MSC and Rigaku, 2000)'
_computing_structure_solution     'SHELXS97 (Sheldrick, 2008)'
_computing_structure_refinement     'SHELXL97 (Sheldrick, 2008)'
_computing_molecular_graphics     'SHELXTL (Sheldrick, 2008)'
_computing_publication_material     'SHELXTL (Sheldrick, 2008)'
loop_
    _atom_site_type_symbol
    _atom_site_label
    _atom_site_fract_x
    _atom_site_fract_y
    _atom_site_fract_z
    _atom_site_U_iso_or_equiv
    _atom_site_adp_type
    _atom_site_calc_flag
    _atom_site_refinement_flags
    _atom_site_occupancy
    _atom_site_disorder_assembly
    _atom_site_disorder_group
    Co Co1 1.0000 0.5000 0.5000 0.02572(15) Uani d S 1 . .
    Cl Cl1 0.07781(10) 0.20506(3) 0.22874(12) 0.0489(2) Uani d . 1 . .
    S S1 0.54834(8) 0.39936(3) 0.61366(9) 0.02737(18) Uani d . 1 . .
    O O1 0.9392(3) 0.42160(8) 0.4313(3) 0.0348(5) Uani d . 1 . .
    O O2 0.7795(2) 0.51495(9) 0.5400(3) 0.0337(5) Uani d D 1 . .
    O O3 0.6620(2) 0.37878(8) 0.5233(2) 0.0330(5) Uani d . 1 . .
    O O4 0.5622(2) 0.45443(7) 0.6462(2) 0.0331(5) Uani d . 1 . .
    N N1 0.9177(3) 0.52499(9) 0.2536(3) 0.0315(6) Uani d . 1 . .
    N N2 0.3692(3) 0.39029(9) 0.5297(3) 0.0299(6) Uani d . 1 . .
    N N3 0.7205(3) 0.30830(10) 1.2615(3) 0.0394(6) Uani d . 1 . .
    H H3A 0.7967 0.2850 1.2827 0.047 Uiso calc R 1 . .
    H H3B 0.6729 0.3190 1.3377 0.047 Uiso calc R 1 . .
    N N4 0.1620(3) 0.34401(9) 0.3915(3) 0.0309(6) Uani d . 1 . .
    N N5 0.0921(3) 0.30070(9) 0.3205(3) 0.0323(6) Uani d . 1 . .
    C C1 0.9858(4) 0.56332(13) 0.1875(4) 0.0405(8) Uani d . 1 . .
    H H1C 1.0705 0.5817 0.2530 0.049 Uiso calc R 1 . .
    C C2 0.9403(4) 0.57775(15) 0.0292(4) 0.0479(9) Uani d . 1 . .
    H H2C 0.9928 0.6054 -0.0125 0.057 Uiso calc R 1 . .
    C C3 0.8187(4) 0.55177(14) -0.0666(4) 0.0457(9) Uani d . 1 . .
    H H3 0.7851 0.5609 -0.1760 0.055 Uiso calc R 1 . .
    C C4 0.7458(4) 0.51210(14) -0.0018(4) 0.0469(9) Uani d . 1 . .
    H H4 0.6609 0.4933 -0.0657 0.056 Uiso calc R 1 . .
    C C5 0.7977(4) 0.49995(12) 0.1575(4) 0.0378(7) Uani d . 1 . .
    H H5 0.7463 0.4726 0.2015 0.045 Uiso calc R 1 . .
    C C6 0.5891(3) 0.36813(10) 0.8007(3) 0.0262(6) Uani d . 1 . .
    C C7 0.7082(4) 0.33130(12) 0.8356(4) 0.0339(7) Uani d . 1 . .
    H H7 0.7613 0.3199 0.7545 0.041 Uiso calc R 1 . .
    C C8 0.7499(4) 0.31125(12) 0.9877(4) 0.0355(7) Uani d . 1 . .
    H H8 0.8307 0.2856 1.0101 0.043 Uiso calc R 1 . .
    C C9 0.6757(3) 0.32790(11) 1.1094(3) 0.0299(6) Uani d . 1 . .
    C C10 0.5524(4) 0.36397(12) 1.0716(4) 0.0349(7) Uani d . 1 . .
    H H10 0.4976 0.3750 1.1519 0.042 Uiso calc R 1 . .
    C C11 0.5097(3) 0.38357(11) 0.9191(4) 0.0334(7) Uani d . 1 . .
    H H11 0.4252 0.4079 0.8946 0.040 Uiso calc R 1 . .
    C C12 0.3157(3) 0.34323(11) 0.4672(3) 0.0275(6) Uani d . 1 . .
    C C13 0.1763(3) 0.25836(11) 0.3265(4) 0.0315(7) Uani d . 1 . .
    C C14 0.3340(4) 0.25379(11) 0.4036(4) 0.0351(7) Uani d . 1 . .
    H H14 0.3898 0.2219 0.4054 0.042 Uiso calc R 1 . .
    C C15 0.4049(3) 0.29672(11) 0.4761(4) 0.0328(7) Uani d . 1 . .
    H H15 0.5124 0.2957 0.5321 0.039 Uiso calc R 1 . .
    H H1A 0.859(5) 0.4089(15) 0.451(5) 0.060(13) Uiso d . 1 . .
    H H1B 1.005(4) 0.3990(13) 0.422(4) 0.038(10) Uiso d . 1 . .
    H H2A 0.717(4) 0.4932(12) 0.559(5) 0.070(14) Uiso d D 1 . .
    H H2B 0.734(4) 0.5420(15) 0.508(5) 0.058(12) Uiso d . 1 . .
loop_
    _atom_site_aniso_label
    _atom_site_aniso_U_11
    _atom_site_aniso_U_22
    _atom_site_aniso_U_33
    _atom_site_aniso_U_12
    _atom_site_aniso_U_13
    _atom_site_aniso_U_23
    Co1 0.0215(3) 0.0216(3) 0.0339(3) 0.0004(2) 0.0054(2) -0.0016(2)
    Cl1 0.0384(5) 0.0396(5) 0.0696(6) -0.0099(3) 0.0126(4) -0.0209(4)
    S1 0.0224(4) 0.0263(4) 0.0332(4) -0.0016(3) 0.0051(3) 0.0001(3)
    O1 0.0275(12) 0.0230(11) 0.0555(15) -0.0012(10) 0.0120(11) -0.0052(10)
    O2 0.0246(11) 0.0258(12) 0.0520(14) 0.0042(9) 0.0105(10) 0.0054(10)
    O3 0.0261(11) 0.0372(11) 0.0375(12) -0.0036(9) 0.0105(9) -0.0032(9)
    O4 0.0326(11) 0.0247(10) 0.0413(12) -0.0052(8) 0.0061(10) 0.0010(9)
    N1 0.0284(13) 0.0287(13) 0.0373(14) 0.0042(10) 0.0063(11) -0.0024(11)
    N2 0.0241(13) 0.0237(12) 0.0401(14) 0.0002(9) 0.0026(11) 0.0004(11)
    N3 0.0413(16) 0.0428(15) 0.0343(14) 0.0065(12) 0.0082(12) 0.0040(12)
    N4 0.0235(12) 0.0295(13) 0.0377(14) 0.0019(10) 0.0017(11) -0.0023(11)
    N5 0.0261(13) 0.0296(13) 0.0399(15) -0.0022(10) 0.0034(11) -0.0043(11)
    C1 0.0365(18) 0.0438(19) 0.0411(19) -0.0041(14) 0.0075(15) 0.0011(15)
    C2 0.049(2) 0.055(2) 0.041(2) 0.0012(17) 0.0155(17) 0.0091(17)
    C3 0.050(2) 0.056(2) 0.0301(17) 0.0174(18) 0.0056(16) -0.0023(16)
    C4 0.046(2) 0.047(2) 0.042(2) 0.0085(16) -0.0042(17) -0.0120(16)
    C5 0.0353(17) 0.0331(16) 0.0422(18) -0.0005(13) 0.0014(15) -0.0027(14)
    C6 0.0198(14) 0.0253(14) 0.0334(16) -0.0004(11) 0.0049(12) 0.0000(12)
    C7 0.0295(16) 0.0374(17) 0.0360(17) 0.0054(13) 0.0093(14) -0.0033(14)
    C8 0.0316(17) 0.0368(17) 0.0379(18) 0.0097(13) 0.0063(14) 0.0014(14)
    C9 0.0294(16) 0.0269(15) 0.0325(16) -0.0039(12) 0.0046(13) -0.0014(13)
    C10 0.0341(17) 0.0353(17) 0.0390(17) 0.0016(13) 0.0159(14) -0.0013(14)
    C11 0.0284(16) 0.0299(16) 0.0442(18) 0.0059(12) 0.0132(14) -0.0003(14)
    C12 0.0245(14) 0.0260(14) 0.0318(16) 0.0021(11) 0.0053(12) 0.0017(12)
    C13 0.0270(15) 0.0292(16) 0.0394(17) -0.0045(12) 0.0095(13) -0.0053(13)
    C14 0.0293(16) 0.0250(15) 0.0505(19) 0.0052(12) 0.0070(14) -0.0020(14)
    C15 0.0211(15) 0.0292(15) 0.0463(18) 0.0015(11) 0.0025(13) 0.0002(14)
_geom_special_details
;
All e.s.d.'s (except the e.s.d. in the dihedral angle between two l.s. planes)
are estimated using the full covariance matrix. The cell e.s.d.'s are taken
into account individually in the estimation of e.s.d.'s in distances, angles
and torsion angles; correlations between e.s.d.'s in cell parameters are only
used when they are defined by crystal symmetry. An approximate (isotropic)
treatment of cell e.s.d.'s is used for estimating e.s.d.'s involving l.s.
planes.
;
loop_
    _geom_bond_atom_site_label_1
    _geom_bond_atom_site_label_2
    _geom_bond_site_symmetry_2
    _geom_bond_distance
    _geom_bond_publ_flag
    Co1 O2 3_766 2.028(2) ?
    Co1 O2 . 2.028(2) ?
    Co1 O1 . 2.142(2) ?
    Co1 O1 3_766 2.142(2) ?
    Co1 N1 3_766 2.176(2) ?
    Co1 N1 . 2.176(2) ?
    Cl1 C13 . 1.737(3) ?
    S1 O4 . 1.448(2) ?
    S1 O3 . 1.461(2) ?
    S1 N2 . 1.577(2) ?
    S1 C6 . 1.759(3) ?
    O1 H1A . 0.81(4) ?
    O1 H1B . 0.83(4) ?
    O2 H2A . 0.82(3) ?
    O2 H2B . 0.82(4) ?
    N1 C1 . 1.331(4) ?
    N1 C5 . 1.346(4) ?
    N2 C12 . 1.368(3) ?
    N3 C9 . 1.374(4) ?
    N3 H3A . 0.8800 ?
    N3 H3B . 0.8800 ?
    N4 C12 . 1.347(4) ?
    N4 N5 . 1.352(3) ?
    N5 C13 . 1.306(4) ?
    C1 C2 . 1.379(5) ?
    C1 H1C . 0.9500 ?
    C2 C3 . 1.365(5) ?
    C2 H2C . 0.9500 ?
    C3 C4 . 1.374(5) ?
    C3 H3 . 0.9500 ?
    C4 C5 . 1.378(5) ?
    C4 H4 . 0.9500 ?
    C5 H5 . 0.9500 ?
    C6 C7 . 1.384(4) ?
    C6 C11 . 1.387(4) ?
    C7 C8 . 1.376(4) ?
    C7 H7 . 0.9500 ?
    C8 C9 . 1.392(4) ?
    C8 H8 . 0.9500 ?
    C9 C10 . 1.398(4) ?
    C10 C11 . 1.375(4) ?
    C10 H10 . 0.9500 ?
    C11 H11 . 0.9500 ?
    C12 C15 . 1.418(4) ?
    C13 C14 . 1.386(4) ?
    C14 C15 . 1.352(4) ?
    C14 H14 . 0.9500 ?
    C15 H15 . 0.9500 ?
loop_
    _geom_angle_atom_site_label_1
    _geom_angle_atom_site_label_2
    _geom_angle_atom_site_label_3
    _geom_angle_site_symmetry_1
    _geom_angle_site_symmetry_3
    _geom_angle
    _geom_angle_publ_flag
    O2 Co1 O2 3_766 . 180.0 ?
    O2 Co1 O1 3_766 . 87.63(9) ?
    O2 Co1 O1 . . 92.37(9) ?
    O2 Co1 O1 3_766 3_766 92.37(9) ?
    O2 Co1 O1 . 3_766 87.63(9) ?
    O1 Co1 O1 . 3_766 180.00(4) ?
    O2 Co1 N1 3_766 3_766 88.56(9) ?
    O2 Co1 N1 . 3_766 91.44(9) ?
    O1 Co1 N1 . 3_766 89.87(9) ?
    O1 Co1 N1 3_766 3_766 90.13(9) ?
    O2 Co1 N1 3_766 . 91.44(9) ?
    O2 Co1 N1 . . 88.56(9) ?
    O1 Co1 N1 . . 90.13(9) ?
    O1 Co1 N1 3_766 . 89.87(9) ?
    N1 Co1 N1 3_766 . 180.0000(10)
                                 ?
    O4 S1 O3 . . 114.83(12) ?
    O4 S1 N2 . . 105.51(12) ?
    O3 S1 N2 . . 113.63(13) ?
    O4 S1 C6 . . 106.39(13) ?
    O3 S1 C6 . . 106.34(13) ?
    N2 S1 C6 . . 109.90(13) ?
    Co1 O1 H1A . . 120(3) ?
    Co1 O1 H1B . . 124(2) ?
    H1A O1 H1B . . 111(3) ?
    Co1 O2 H2A . . 125(3) ?
    Co1 O2 H2B . . 120(3) ?
    H2A O2 H2B . . 111(4) ?
    C1 N1 C5 . . 116.5(3) ?
    C1 N1 Co1 . . 123.0(2) ?
    C5 N1 Co1 . . 120.4(2) ?
    C12 N2 S1 . . 121.93(19) ?
    C9 N3 H3A . . 120.0 ?
    C9 N3 H3B . . 120.0 ?
    H3A N3 H3B . . 120.0 ?
    C12 N4 N5 . . 120.4(2) ?
    C13 N5 N4 . . 118.8(2) ?
    N1 C1 C2 . . 123.7(3) ?
    N1 C1 H1C . . 118.2 ?
    C2 C1 H1C . . 118.2 ?
    C3 C2 C1 . . 119.0(3) ?
    C3 C2 H2C . . 120.5 ?
    C1 C2 H2C . . 120.5 ?
    C2 C3 C4 . . 118.8(3) ?
    C2 C3 H3 . . 120.6 ?
    C4 C3 H3 . . 120.6 ?
    C3 C4 C5 . . 119.0(3) ?
    C3 C4 H4 . . 120.5 ?
    C5 C4 H4 . . 120.5 ?
    N1 C5 C4 . . 123.1(3) ?
    N1 C5 H5 . . 118.4 ?
    C4 C5 H5 . . 118.4 ?
    C7 C6 C11 . . 119.4(3) ?
    C7 C6 S1 . . 120.8(2) ?
    C11 C6 S1 . . 119.5(2) ?
    C8 C7 C6 . . 120.1(3) ?
    C8 C7 H7 . . 120.0 ?
    C6 C7 H7 . . 120.0 ?
    C7 C8 C9 . . 121.1(3) ?
    C7 C8 H8 . . 119.5 ?
    C9 C8 H8 . . 119.5 ?
    N3 C9 C8 . . 120.5(3) ?
    N3 C9 C10 . . 121.1(3) ?
    C8 C9 C10 . . 118.3(3) ?
    C11 C10 C9 . . 120.5(3) ?
    C11 C10 H10 . . 119.8 ?
    C9 C10 H10 . . 119.8 ?
    C10 C11 C6 . . 120.5(3) ?
    C10 C11 H11 . . 119.7 ?
    C6 C11 H11 . . 119.7 ?
    N4 C12 N2 . . 113.2(2) ?
    N4 C12 C15 . . 120.3(3) ?
    N2 C12 C15 . . 126.5(3) ?
    N5 C13 C14 . . 124.8(3) ?
    N5 C13 Cl1 . . 115.6(2) ?
    C14 C13 Cl1 . . 119.6(2) ?
    C15 C14 C13 . . 117.0(3) ?
    C15 C14 H14 . . 121.5 ?
    C13 C14 H14 . . 121.5 ?
    C14 C15 C12 . . 118.7(3) ?
    C14 C15 H15 . . 120.6 ?
    C12 C15 H15 . . 120.6 ?
loop_
    _geom_torsion_atom_site_label_1
    _geom_torsion_atom_site_label_2
    _geom_torsion_atom_site_label_3
    _geom_torsion_atom_site_label_4
    _geom_torsion_site_symmetry_1
    _geom_torsion_site_symmetry_2
    _geom_torsion_site_symmetry_3
    _geom_torsion_site_symmetry_4
    _geom_torsion
    _geom_torsion_publ_flag
    O2 Co1 N1 C1 3_766 . . . -57.6(2) ?
    O2 Co1 N1 C1 . . . . 122.4(2) ?
    O1 Co1 N1 C1 . . . . -145.2(2) ?
    O1 Co1 N1 C1 3_766 . . . 34.8(2) ?
    O2 Co1 N1 C5 3_766 . . . 119.1(2) ?
    O2 Co1 N1 C5 . . . . -60.9(2) ?
    O1 Co1 N1 C5 . . . . 31.5(2) ?
    O1 Co1 N1 C5 3_766 . . . -148.5(2) ?
    O4 S1 N2 C12 . . . . 173.4(2) ?
    O3 S1 N2 C12 . . . . 46.8(3) ?
    C6 S1 N2 C12 . . . . -72.3(3) ?
    C12 N4 N5 C13 . . . . -0.2(4) ?
    C5 N1 C1 C2 . . . . -0.3(5) ?
    Co1 N1 C1 C2 . . . . 176.4(3) ?
    N1 C1 C2 C3 . . . . 0.1(5) ?
    C1 C2 C3 C4 . . . . 0.0(5) ?
    C2 C3 C4 C5 . . . . 0.1(5) ?
    C1 N1 C5 C4 . . . . 0.4(5) ?
    Co1 N1 C5 C4 . . . . -176.4(2) ?
    C3 C4 C5 N1 . . . . -0.3(5) ?
    O4 S1 C6 C7 . . . . -123.9(2) ?
    O3 S1 C6 C7 . . . . -1.0(3) ?
    N2 S1 C6 C7 . . . . 122.4(2) ?
    O4 S1 C6 C11 . . . . 50.8(3) ?
    O3 S1 C6 C11 . . . . 173.7(2) ?
    N2 S1 C6 C11 . . . . -62.9(3) ?
    C11 C6 C7 C8 . . . . -1.6(4) ?
    S1 C6 C7 C8 . . . . 173.1(2) ?
    C6 C7 C8 C9 . . . . -1.0(5) ?
    C7 C8 C9 N3 . . . . -178.7(3) ?
    C7 C8 C9 C10 . . . . 2.8(5) ?
    N3 C9 C10 C11 . . . . 179.5(3) ?
    C8 C9 C10 C11 . . . . -2.1(4) ?
    C9 C10 C11 C6 . . . . -0.5(5) ?
    C7 C6 C11 C10 . . . . 2.3(4) ?
    S1 C6 C11 C10 . . . . -172.5(2) ?
    N5 N4 C12 N2 . . . . 178.8(2) ?
    N5 N4 C12 C15 . . . . -1.3(4) ?
    S1 N2 C12 N4 . . . . -176.0(2) ?
    S1 N2 C12 C15 . . . . 4.2(4) ?
    N4 N5 C13 C14 . . . . 1.2(5) ?
    N4 N5 C13 Cl1 . . . . -178.8(2) ?
    N5 C13 C14 C15 . . . . -0.7(5) ?
    Cl1 C13 C14 C15 . . . . 179.3(2) ?
    C13 C14 C15 C12 . . . . -0.9(5) ?
    N4 C12 C15 C14 . . . . 1.8(5) ?
    N2 C12 C15 C14 . . . . -178.3(3) ?
loop_
    _geom_hbond_atom_site_label_D
    _geom_hbond_atom_site_label_H
    _geom_hbond_atom_site_label_A
    _geom_hbond_site_symmetry_A
    _geom_hbond_distance_DH
    _geom_hbond_distance_HA
    _geom_hbond_distance_DA
    _geom_hbond_angle_DHA
    N3 H3A N5 1_656 0.88 2.52 3.135(4) 127.1
    N3 H3B O3 1_556 0.88 2.23 3.001(3) 146.8
    O1 H1A O3 . 0.81(4) 2.07(4) 2.874(3) 174(4)
    O1 H1B N4 1_655 0.83(4) 2.01(4) 2.838(3) 178(3)
    O2 H2A O4 . 0.82(3) 1.93(4) 2.726(3) 165(4)
    O2 H2B N2 3_666 0.82(4) 1.96(4) 2.768(3) 170(4)
    O2 H2B O4 3_666 0.82(4) 2.62(4) 3.142(3) 123(3)
data_global
_journal_date_recd_electronic     2009-11-16
_journal_date_accepted     2009-11-19
_journal_name_full     'Acta Crystallographica, Section E'
_journal_year     2009
_journal_volume     65
_journal_issue     12
_journal_page_first     m1666
_journal_page_last     m1666
_journal_paper_category     QM
_journal_coeditor_code     PK2211
_publ_contact_author_name     'Zhen-Feng Chen*'
_publ_contact_author_address
;
Key Laboratory for the Chemistry and Molecular Engineering of Medicinal
Resources (Ministry Education of China)
School of Chemistry & Chemical Engineering
Guangxi Normal University
Guilin 541004
China
;
_publ_contact_author_email     'chenzfgxnu@yahoo.com'
_publ_contact_author_fax     '86-773-2120958'
_publ_contact_author_phone     '86-773-2120998'
_publ_section_title
;
Tetraaquabis(pyridine-\k<i>N</i>)cobalt(II)
bis[4-amino-<i>N</i>-(6-chloropyridazin-3-yl)benzenesulfonamidate]
;
loop_
    _publ_author_name
    _publ_author_footnote
    _publ_author_address
    'Li, Nan'
;
?
;
;
Key Laboratory for the Chemistry and Molecular Engineering of Medicinal
Resources (Ministry Education of China)
School of Chemistry & Chemical Engineering
Guangxi Normal University
Guilin 541004
People's Republic of China
;
    'Zou, Hong-Li' .
;
Key Laboratory for the Chemistry and Molecular Engineering of Medicinal
Resources (Ministry Education of China)
School of Chemistry & Chemical Engineering
Guangxi Normal University
Guilin 541004
People's Republic of China
;
    'Song, Xiao-Yan' .
;
Key Laboratory for the Chemistry and Molecular Engineering of Medicinal
Resources (Ministry Education of China)
School of Chemistry & Chemical Engineering
Guangxi Normal University
Guilin 541004
People's Republic of China
;
    'Liu, Yan-Cheng' .
;
Key Laboratory for the Chemistry and Molecular Engineering of Medicinal
Resources (Ministry Education of China)
School of Chemistry & Chemical Engineering
Guangxi Normal University
Guilin 541004
People's Republic of China
;
    'Chen, Zhen-Feng' .
;
Key Laboratory for the Chemistry and Molecular Engineering of Medicinal
Resources (Ministry Education of China)
School of Chemistry & Chemical Engineering
Guangxi Normal University
Guilin 541004
People's Republic of China
;
