# Supplementary material for: Tetra­aqua­bis(pyridine-κN)cobalt(II) bis­[4-amino-N-(6-chloro­pyridazin-3-yl)benzene­sulfonamidate]
Source: Acta Crystallogr Sect E Struct Rep Online. 2009 Nov 25;65(Pt 12):m1666. doi: 10.1107/S1600536809049599 (PMC2971792; doi:10.1107/S1600536809049599)
Supplement: Supplementary file 2 [file e-65-m1666-Isup2.hkl]

# 
# h,k,l, Fc-squared, Fo-squared, sigma(Fo-squared) and status flag 
# 
data_I
_shelx_title '  _040312a' 
_shelx_refln_list_code          4 
_shelx_F_calc_maximum      195.01 
_exptl_crystal_F_000       882.00 
_reflns_d_resolution_high  0.7701 
 
loop_ 
 _symmetry_equiv_pos_as_xyz 
 'x, y, z' 
 '-x, y+1/2, -z+1/2' 
 '-x, -y, -z' 
 'x, -y-1/2, z-1/2' 
 
_cell_length_a     8.5897 
_cell_length_b    25.8071 
_cell_length_c     8.5338 
_cell_angle_alpha  90.000 
_cell_angle_beta  101.694 
_cell_angle_gamma  90.000 
 
_shelx_F_squared_multiplier     1.000 
 
loop_ 
 _refln_index_h 
 _refln_index_k 
 _refln_index_l 
 _refln_F_squared_calc 
 _refln_F_squared_meas 
 _refln_F_squared_sigma 
 _refln_observed_status 
   2   0   0     3855.45     3806.75     36.24 o 
   3   0   0     2571.50     2602.37     30.13 o 
   4   0   0     1690.61     1440.39     33.74 o 
   5   0   0       31.22       29.63      9.67 o 
   6   0   0       92.72       82.90     24.49 o 
   7   0   0        3.47       14.81     10.56 o 
   8   0   0     1152.50     1087.71     66.40 o 
   9   0   0      686.22      709.97     66.26 o 
  10   0   0        4.29       17.69     22.20 o 
   2   1   0    16310.89    16144.24    113.23 o 
   3   1   0     4525.08     4407.65     40.34 o 
   4   1   0     1380.17     1251.62     23.90 o 
   5   1   0     1657.03     1847.29     26.55 o 
   6   1   0     1914.82     1958.96     41.74 o 
   7   1   0      269.64      275.34     21.72 o 
   8   1   0        6.20       12.06     11.25 o 
   9   1   0      412.88      448.81     55.41 o 
  10   1   0      163.64      146.19     29.01 o 
   2   2   0     5882.69     5836.95     38.04 o 
   3   2   0        3.04       -5.52      5.52 o 
   4   2   0     8078.47     8163.64     94.05 o 
   5   2   0     6410.14     6586.24     84.51 o 
   6   2   0      459.22      408.85     14.67 o 
   7   2   0      387.27      382.97     27.09 o 
   8   2   0      447.03      421.98     31.36 o 
   9   2   0      898.07     1029.09     59.34 o 
  10   2   0       10.11       23.00     11.01 o 
   1   3   0     1800.83     1665.80     31.57 o 
   2   3   0     1741.42     1825.17     21.38 o 
   3   3   0    16359.54    15972.83    106.47 o 
   4   3   0      310.95      344.16     11.73 o 
   5   3   0     1871.02     1837.71     30.07 o 
   6   3   0     1055.03     1040.10     24.60 o 
   7   3   0      724.16      703.90     20.66 o 
   8   3   0      610.40      648.15     35.34 o 
   9   3   0      129.96      100.87     21.68 o 
  10   3   0        6.08       29.87     14.15 o 
   0   4   0      238.52      162.77      7.30 o 
   1   4   0    38027.27    37148.73   1940.48 o 
   2   4   0     3167.80     2953.95     24.03 o 
   3   4   0      216.37      168.37     12.34 o 
   4   4   0     2211.98     2233.51     32.74 o 
   5   4   0     1968.46     1951.29     36.82 o 
   6   4   0       22.67       31.98      5.46 o 
   7   4   0       26.49       25.75      9.87 o 
   8   4   0      472.69      563.89     36.66 o 
   9   4   0       65.79       38.95     12.88 o 
  10   4   0      792.14      879.18     73.29 o 
   1   5   0    10423.95    10530.58     58.05 o 
   2   5   0      167.19      175.41     14.06 o 
   3   5   0      228.43      260.07      9.10 o 
   4   5   0      346.88      343.28     11.72 o 
   5   5   0       52.06       70.41     11.32 o 
   6   5   0      100.55       75.53     10.21 o 
   7   5   0       22.96       30.30      7.80 o 
   8   5   0       70.44       50.10     15.35 o 
   9   5   0       32.51       28.31     11.65 o 
  10   5   0        1.82       33.33     11.20 o 
   0   6   0     5825.65     6318.84     52.50 o 
   1   6   0     2455.29     2489.97     19.77 o 
   2   6   0    11469.42    11495.30     65.36 o 
   3   6   0     1571.30     1266.27     19.56 o 
   4   6   0     2352.88     2454.81     40.15 o 
   5   6   0      133.28       93.00      9.73 o 
   6   6   0      120.07      122.51     14.22 o 
   7   6   0      512.71      536.66     23.73 o 
   8   6   0      750.80      785.23     30.88 o 
   9   6   0      138.60      137.01     26.44 o 
  10   6   0      986.48     1291.04    118.73 o 
   1   7   0       30.55       20.68      5.75 o 
   2   7   0     4156.22     3983.87     28.68 o 
   3   7   0     5750.41     5657.58     67.36 o 
   4   7   0      576.23      557.84     21.93 o 
   5   7   0     1418.21     1425.05     24.97 o 
   6   7   0      107.12       75.07     10.01 o 
   7   7   0      104.50       56.59     10.80 o 
   8   7   0      676.54      685.32     29.89 o 
   9   7   0       33.79       23.24     12.69 o 
  10   7   0        7.34       20.03     21.07 o 
   0   8   0     1119.04     1119.51     30.73 o 
   1   8   0     5409.55     5465.24     34.84 o 
   2   8   0      111.03       71.12      7.66 o 
   3   8   0       21.30       27.66      3.46 o 
   4   8   0      828.55      784.51     16.32 o 
   5   8   0     3682.62     3799.30     59.25 o 
   6   8   0     3852.88     3778.00     72.38 o 
   7   8   0      121.67      135.15     13.70 o 
   8   8   0      476.74      450.85     36.04 o 
   9   8   0      832.55      919.17     66.96 o 
  10   8   0       12.63       51.41     17.78 o 
   1   9   0     3841.91     3899.29     30.13 o 
   2   9   0      150.72      224.92      9.84 o 
   3   9   0     7338.80     7526.60     87.22 o 
   4   9   0      100.73       87.68     11.92 o 
   5   9   0        0.25       26.08      5.44 o 
   6   9   0       56.93       77.50      8.63 o 
   7   9   0      558.17      566.01     20.92 o 
   8   9   0        3.83       19.50      8.84 o 
   9   9   0      210.81      232.65     44.15 o 
  10   9   0        2.62       25.75     13.15 o 
   0  10   0    21066.98    21138.13    161.34 o 
   1  10   0     2360.00     2295.87     20.09 o 
   2  10   0     5314.18     5126.08     60.54 o 
   3  10   0      871.05      904.21     16.07 o 
   4  10   0     1990.17     1878.40     29.88 o 
   5  10   0        1.67       17.72      5.29 o 
   6  10   0     1286.11     1196.58     27.24 o 
   7  10   0      128.00       90.01     12.29 o 
   8  10   0      323.55      250.67     58.71 o 
   9  10   0      349.36      309.22     40.40 o 
  10  10   0       44.04       11.03     14.26 o 
   1  11   0       11.73        8.68      3.23 o 
   2  11   0     3104.82     2992.95     38.17 o 
   3  11   0     2027.67     1955.21     25.66 o 
   4  11   0     2860.77     2899.37     41.99 o 
   5  11   0      817.30      838.28     22.47 o 
   6  11   0     1055.99     1102.99     25.32 o 
   7  11   0     2430.14     2516.84     66.13 o 
   8  11   0      154.03      131.72     31.72 o 
   9  11   0      469.68      499.67     34.27 o 
  10  11   0      120.16       97.23     24.78 o 
   0  12   0      251.58      218.12     13.57 o 
   1  12   0     4250.78     4673.42     55.90 o 
   2  12   0     1061.26     1293.57     19.23 o 
   3  12   0     1584.06     1583.35     22.80 o 
   4  12   0     3293.15     3404.28     53.74 o 
   5  12   0      994.72      980.99     25.45 o 
   6  12   0     3162.82     3290.76     57.77 o 
   7  12   0      735.67      805.56     40.54 o 
   8  12   0       69.75       55.71     15.44 o 
   9  12   0      217.45      166.12     34.24 o 
  10  12   0        2.39       15.86     13.76 o 
   1  13   0       26.92       33.42      4.62 o 
   2  13   0      322.08      319.77     15.04 o 
   3  13   0     1114.65     1087.29     23.70 o 
   4  13   0      383.66      397.89     26.06 o 
   5  13   0      826.07      855.45     22.38 o 
   6  13   0      414.77      409.15     31.23 o 
   7  13   0      133.48      105.10     17.89 o 
   8  13   0       26.96       29.91     13.74 o 
   9  13   0        2.25       27.01     15.87 o 
  10  13   0      107.78       95.24     26.10 o 
   0  14   0      396.31      375.07     22.96 o 
   1  14   0    13966.25    14304.11    217.47 o 
   2  14   0     2102.93     2250.29     28.90 o 
   3  14   0      921.92      930.02     19.33 o 
   4  14   0      421.70      419.77     14.80 o 
   5  14   0     1004.48      964.46     24.77 o 
   6  14   0       15.30       24.96      8.57 o 
   7  14   0        7.62       -8.48     13.41 o 
   8  14   0      151.90      177.10     31.30 o 
   9  14   0       31.14       16.64     34.31 o 
   1  15   0     2427.23     2588.04     39.57 o 
   2  15   0       65.94       55.02      5.41 o 
   3  15   0        4.86        3.13      7.91 o 
   4  15   0       36.82       25.16      7.02 o 
   5  15   0      695.85      732.68     20.32 o 
   6  15   0      131.45      115.57     14.05 o 
   7  15   0       14.61       30.57     10.28 o 
   8  15   0       40.89       15.02     11.92 o 
   9  15   0       22.86       17.32     18.17 o 
   0  16   0     2291.68     2608.81     52.50 o 
   1  16   0      809.06      761.42     27.35 o 
   2  16   0       45.31       31.47      4.94 o 
   3  16   0     2071.59     2009.32     38.82 o 
   4  16   0      968.04      986.28     24.27 o 
   5  16   0      949.15      917.44     24.37 o 
   6  16   0      712.37      719.69     34.24 o 
   7  16   0       60.70       49.33     25.25 o 
   8  16   0      876.14      890.40     49.80 o 
   9  16   0       90.42       55.50     19.43 o 
   1  17   0       61.60       42.06      7.46 o 
   2  17   0        0.30       12.77      8.61 o 
   3  17   0      332.58      359.31     18.21 o 
   4  17   0      564.91      589.17     18.90 o 
   5  17   0      753.79      794.31     24.35 o 
   6  17   0      390.32      383.28     34.57 o 
   7  17   0      105.79       99.40     17.75 o 
   8  17   0      560.53      525.08     53.70 o 
   9  17   0        0.16       15.65     16.62 o 
   0  18   0      362.16      397.62     33.38 o 
   1  18   0      198.44      258.24     17.75 o 
   2  18   0      148.53      134.12     13.87 o 
   3  18   0      409.11      425.83     17.28 o 
   4  18   0      980.56      937.67     25.98 o 
   5  18   0     1224.88     1187.14     33.27 o 
   6  18   0     2644.42     2674.12     81.15 o 
   7  18   0      573.55      603.04     33.63 o 
   8  18   0      272.33      307.77     35.46 o 
   9  18   0      241.13      235.00     41.46 o 
   1  19   0       82.57       60.50      8.90 o 
   2  19   0      127.04       81.15      9.87 o 
   3  19   0      172.76      174.93     15.72 o 
   4  19   0     1614.82     1709.86     41.73 o 
   5  19   0      959.64      839.49     35.35 o 
   6  19   0       21.13       11.89      9.42 o 
   7  19   0        0.64       11.61     12.82 o 
   8  19   0       22.09       34.55     18.63 o 
   0  20   0     5037.18     5470.47    143.12 o 
   1  20   0       38.55       61.41      9.44 o 
   2  20   0     1235.65     1191.96     27.99 o 
   3  20   0       82.91       90.80     13.20 o 
   4  20   0      166.60      119.64     14.31 o 
   5  20   0      451.66      396.09     33.13 o 
   6  20   0       28.46       13.88      8.69 o 
   7  20   0      582.16      571.87     40.95 o 
   8  20   0        4.76       17.77     22.64 o 
   1  21   0     3318.38     3363.23     60.65 o 
   2  21   0      149.64      164.66     14.39 o 
   3  21   0      294.29      276.92     19.64 o 
   4  21   0      527.80      513.96     33.09 o 
   5  21   0       27.57       19.65      8.34 o 
   6  21   0      289.74      245.20     26.08 o 
   7  21   0       50.88       38.16     17.92 o 
   8  21   0        3.35       20.85     25.47 o 
   0  22   0      343.09      328.94     30.42 o 
   1  22   0      165.93      155.13     15.49 o 
   2  22   0      235.22      223.17     17.18 o 
   3  22   0        1.78       15.44      5.54 o 
   4  22   0     1370.21     1384.93     53.48 o 
   5  22   0     1397.96     1445.21     53.77 o 
   6  22   0      127.50       98.78     16.63 o 
   7  22   0     1184.66     1357.77    105.51 o 
   8  22   0       91.27       47.19     20.52 o 
   1  23   0      226.51      197.98     19.19 o 
   2  23   0        8.95       14.44     10.79 o 
   3  23   0     1604.36     1627.44     61.64 o 
   4  23   0       37.95       30.81      7.82 o 
   5  23   0      448.14      451.42     29.22 o 
   6  23   0      249.22      201.07     34.76 o 
   7  23   0       19.76       27.59     11.39 o 
   0  24   0     1134.60     1187.44     44.17 o 
   1  24   0     1045.69     1088.55     30.13 o 
   2  24   0      304.10      270.81     20.73 o 
   3  24   0     1019.89     1142.37     39.39 o 
   4  24   0        4.34       13.28     13.84 o 
   5  24   0       11.67       15.82     11.77 o 
   6  24   0      156.29      114.73     21.06 o 
   7  24   0        3.86        9.99     24.65 o 
   1  25   0       15.90       20.42      6.69 o 
   2  25   0      318.91      304.63     26.54 o 
   3  25   0      140.84      107.88     16.48 o 
   4  25   0       11.04       38.32     11.83 o 
   5  25   0      190.40      194.60     32.56 o 
   6  25   0       28.65       26.36     13.30 o 
   7  25   0       21.71       10.96     10.90 o 
   0  26   0       32.34       32.90     16.76 o 
   1  26   0      756.61      841.98     29.59 o 
   2  26   0       15.19       13.99      7.74 o 
   3  26   0      295.81      281.51     27.25 o 
   4  26   0      144.98      108.85     21.12 o 
   5  26   0       63.51       55.87     15.78 o 
   6  26   0      333.40      408.54     67.71 o 
   1  27   0       49.26       43.61     10.36 o 
   2  27   0       27.08       28.47      8.36 o 
   3  27   0        0.14       22.64     14.10 o 
   4  27   0      517.11      610.63     38.42 o 
   5  27   0       21.91       31.44     11.89 o 
   6  27   0      252.11      190.90     42.65 o 
   0  28   0       94.12       42.52     17.91 o 
   1  28   0       35.26       14.48     10.96 o 
   2  28   0      624.98      708.36     52.01 o 
   3  28   0      258.21      317.63     45.50 o 
   4  28   0      207.16      165.52     29.21 o 
   5  28   0      248.63      207.64     58.94 o 
   6  28   0      184.05      114.20     35.20 o 
   1  29   0       11.51       23.83     13.84 o 
   2  29   0      419.00      438.49     28.54 o 
   3  29   0      145.72      122.12     32.68 o 
   4  29   0       79.83       63.32     25.16 o 
   5  29   0        7.69       11.32     31.18 o 
   0  30   0      631.83      894.79     94.35 o 
   1  30   0       28.50        2.85     21.54 o 
   2  30   0      876.05      913.94    106.14 o 
   3  30   0       43.04       37.15     17.81 o 
   4  30   0       39.02       45.45     15.82 o 
   1  31   0        8.32       21.63     16.59 o 
   2  31   0      115.56       68.17     29.38 o 
   3  31   0       15.37       18.72     19.10 o 
   4  31   0       99.92       71.89     27.37 o 
   0  32   0       17.09       13.86     21.01 o 
   1  32   0       43.24       13.15     25.92 o 
   2  32   0        0.86        8.13     13.30 o 
   3  32   0       76.81       52.31     20.00 o 
   1  33   0       39.96       72.15     27.10 o 
 -11   1   1      226.49      231.34     75.78 o 
 -10   1   1       43.38       44.98     16.38 o 
  -9   1   1      621.79      655.81     41.61 o 
  -8   1   1        2.16        7.65     16.94 o 
  -7   1   1       39.76       42.94      6.97 o 
  -6   1   1     2410.42     2512.13     43.02 o 
  -5   1   1      950.55      961.26     18.43 o 
  -4   1   1     5544.95     5354.99     64.11 o 
  -3   1   1     2715.64     2832.87     29.01 o 
  -2   1   1    16666.01    16652.59     96.35 o 
  -1   1   1       11.23       22.49      2.84 o 
   1   1   1      193.71      150.31      6.25 o 
   2   1   1       11.04       16.84      4.28 o 
   3   1   1     3181.78     3173.61     28.74 o 
   4   1   1     2942.19     3213.99     40.79 o 
   5   1   1     1441.30     1429.42     27.41 o 
   6   1   1       45.74       40.60      6.64 o 
   7   1   1      756.63      766.97     24.10 o 
   8   1   1       26.93       10.21     12.28 o 
   9   1   1     1098.71     1245.83     98.40 o 
  10   1   1       20.59       31.32     24.55 o 
 -11   2   1        0.21        7.48     13.57 o 
 -10   2   1        0.48       27.68     16.04 o 
  -9   2   1      186.93      144.37     29.80 o 
  -8   2   1      460.40      435.27     25.06 o 
  -7   2   1      631.75      587.98     19.98 o 
  -6   2   1      792.21      820.60     31.64 o 
  -5   2   1     1041.16     1116.76     28.98 o 
  -4   2   1       63.02       70.98      6.80 o 
  -3   2   1     1574.60     1519.74     29.04 o 
  -2   2   1    12773.92    12716.18     71.01 o 
  -1   2   1     6791.13     6682.92     37.50 o 
   1   2   1        1.80       -4.66      4.66 o 
   2   2   1     3078.45     2806.48     31.07 o 
   3   2   1     1148.47      978.90     19.92 o 
   4   2   1       45.61       47.01      5.40 o 
   5   2   1      911.12      900.87     18.28 o 
   6   2   1      312.06      365.12     19.07 o 
   7   2   1      352.49      384.99     27.59 o 
   8   2   1        8.93       13.83      7.49 o 
   9   2   1        9.99        9.52     10.74 o 
  10   2   1        8.40        6.54     22.55 o 
 -11   3   1       74.45       36.55     17.00 o 
 -10   3   1      222.36      291.57     39.96 o 
  -9   3   1      381.55      463.03     36.59 o 
  -8   3   1      978.79      991.76     45.04 o 
  -7   3   1      586.07      595.41     24.90 o 
  -6   3   1       64.74       74.71     10.57 o 
  -5   3   1      377.29      380.22     17.53 o 
  -4   3   1     3474.75     3664.09     46.16 o 
  -3   3   1      697.30      687.07     16.75 o 
  -2   3   1     5232.63     5508.31     37.95 o 
  -1   3   1     1780.33     1729.31     17.89 o 
   0   3   1       27.89       15.78      2.13 o 
   1   3   1      210.08      182.59     11.97 o 
   2   3   1     1362.16     1339.54     24.82 o 
   3   3   1      405.18      308.94     10.73 o 
   4   3   1     8898.92     9076.26     90.29 o 
   5   3   1     1450.39     1312.97     23.47 o 
   6   3   1      122.09       91.76     11.56 o 
   7   3   1      277.54      307.24     23.33 o 
   8   3   1      263.35      258.25     28.35 o 
   9   3   1      333.17      333.78     42.42 o 
  10   3   1      124.42       64.19     20.07 o 
 -11   4   1       18.78       11.49     13.68 o 
 -10   4   1       47.02       31.93     19.08 o 
  -9   4   1       58.97       52.40     19.62 o 
  -8   4   1       13.25       25.21     19.26 o 
  -7   4   1     2362.46     2488.78     49.08 o 
  -6   4   1        6.29       20.09     10.17 o 
  -5   4   1     1984.23     1908.81     30.41 o 
  -4   4   1      186.07      196.43     10.33 o 
  -3   4   1     2907.58     2882.46     36.08 o 
  -2   4   1      691.34      740.54     16.52 o 
  -1   4   1     4502.34     4500.61     31.01 o 
   0   4   1     4296.06     4108.46     26.52 o 
   1   4   1    27655.73    26898.73    139.37 o 
   2   4   1      115.61      132.33      6.66 o 
   3   4   1     3127.45     2956.46     36.70 o 
   4   4   1       20.91       12.55      4.74 o 
   5   4   1      609.98      649.34     16.38 o 
   6   4   1      743.86      729.27     27.45 o 
   7   4   1       45.46       24.35      8.40 o 
   8   4   1        4.21       23.61     10.48 o 
   9   4   1      408.05      410.51     34.26 o 
  10   4   1       19.67       48.31     26.38 o 
 -10   5   1      632.97      652.42     68.82 o 
  -9   5   1       55.19       49.32     14.48 o 
  -8   5   1       37.10       40.63     10.57 o 
  -7   5   1      619.15      636.51     23.04 o 
  -6   5   1       29.62       28.30      7.26 o 
  -5   5   1     5387.53     5342.90     70.64 o 
  -4   5   1     1978.21     1976.48     28.27 o 
  -3   5   1     2092.99     1750.85     24.68 o 
  -2   5   1     6862.93     7260.20     44.20 o 
  -1   5   1    18328.71    18026.18    110.98 o 
   0   5   1       20.39       16.22      4.20 o 
   1   5   1     1004.32     1069.10     25.11 o 
   2   5   1     4536.40     4543.58     30.88 o 
   3   5   1      928.38     1049.47     24.03 o 
   4   5   1      702.21      705.39     14.71 o 
   5   5   1        2.07       28.70      6.67 o 
   6   5   1     1030.58     1065.14     25.16 o 
   7   5   1       65.45       49.79      9.15 o 
   8   5   1     1457.03     1635.37     57.15 o 
   9   5   1      132.33      129.45     28.98 o 
  10   5   1     1629.22     1669.98    224.17 o 
 -10   6   1       46.03       61.26     15.81 o 
  -9   6   1        0.14       10.90     18.23 o 
  -8   6   1       12.71       24.90     12.29 o 
  -7   6   1      152.30      158.92     17.56 o 
  -6   6   1      226.80      238.26     21.64 o 
  -5   6   1      397.90      387.09     18.00 o 
  -4   6   1      684.35      716.22     20.23 o 
  -3   6   1      465.83      465.59     13.95 o 
  -2   6   1     3483.63     3379.79     24.91 o 
  -1   6   1     3223.74     3098.18     29.56 o 
   0   6   1       30.24       59.72      5.77 o 
   1   6   1     8135.86     7663.24     47.46 o 
   2   6   1     2172.34     2123.04     18.44 o 
   3   6   1       11.40        8.17      3.92 o 
   4   6   1       22.23       31.24      5.04 o 
   5   6   1       71.76       97.54     10.60 o 
   6   6   1      378.56      358.87     16.08 o 
   7   6   1      324.57      343.47     25.47 o 
   8   6   1      387.94      416.19     26.71 o 
   9   6   1       18.40       22.63     13.52 o 
  10   6   1       20.91       26.55     20.16 o 
 -10   7   1      286.50      332.90     39.55 o 
  -9   7   1      586.70      655.32     43.63 o 
  -8   7   1      190.14      213.12     23.20 o 
  -7   7   1      485.53      559.26     29.71 o 
  -6   7   1     1832.01     1839.98     55.42 o 
  -5   7   1      641.35      660.34     18.91 o 
  -4   7   1      253.06      271.88     13.55 o 
  -3   7   1     1142.52     1060.66     20.24 o 
  -2   7   1     1415.99     1389.80     27.63 o 
  -1   7   1     3626.56     3683.64     26.05 o 
   0   7   1      320.27      326.82     10.95 o 
   1   7   1    10666.52    10457.15     62.43 o 
   2   7   1        8.27       20.89      5.92 o 
   3   7   1     4191.00     4252.19     51.46 o 
   4   7   1     5121.58     4996.78     53.82 o 
   5   7   1     2120.20     2113.82     36.66 o 
   6   7   1     3677.85     3759.36     67.26 o 
   7   7   1      111.95      106.86     15.05 o 
   8   7   1     1002.59     1085.24     40.91 o 
   9   7   1      102.10       93.94     22.23 o 
  10   7   1       27.71       23.43     16.67 o 
 -10   8   1       45.38       39.10     14.02 o 
  -9   8   1       51.10       45.71     21.33 o 
  -8   8   1      404.29      459.16     31.69 o 
  -7   8   1      577.62      575.59     22.08 o 
  -6   8   1      245.51      230.96     23.15 o 
  -5   8   1      330.13      334.44     21.32 o 
  -4   8   1       25.06       39.95      6.05 o 
  -3   8   1       91.06       94.84      6.96 o 
  -2   8   1      444.47      426.19     15.04 o 
  -1   8   1      870.46      841.17     18.83 o 
   0   8   1     1032.26      930.63     18.97 o 
   1   8   1     2242.22     2032.04     26.23 o 
   2   8   1      290.29      144.93      8.90 o 
   3   8   1      537.25      477.80     14.67 o 
   4   8   1       11.32       10.00      8.37 o 
   5   8   1      530.37      545.17     23.88 o 
   6   8   1      465.68      468.64     16.54 o 
   7   8   1     1337.35     1336.38     36.49 o 
   8   8   1        0.87       14.71      6.17 o 
   9   8   1       31.46       40.43     17.48 o 
  10   8   1      263.25      279.93     47.29 o 
 -10   9   1       27.28       32.53     15.10 o 
  -9   9   1      234.22      233.23     35.84 o 
  -8   9   1      248.00      223.76     39.37 o 
  -7   9   1        9.71       17.07      5.68 o 
  -6   9   1     1238.55     1239.46     29.43 o 
  -5   9   1     1227.33     1186.56     24.66 o 
  -4   9   1      804.01      734.39     16.72 o 
  -3   9   1     3496.58     3658.66     45.86 o 
  -2   9   1     4380.60     4068.17     48.92 o 
  -1   9   1     2315.27     2205.23     20.72 o 
   0   9   1    10161.05    10186.35     76.74 o 
   1   9   1        2.76        3.32      4.98 o 
   2   9   1        9.32        7.02      5.68 o 
   3   9   1     3601.93     3653.65     40.73 o 
   4   9   1       63.45       63.77      6.56 o 
   5   9   1     1450.30     1450.26     29.97 o 
   6   9   1      127.43       97.15     10.59 o 
   7   9   1      389.25      471.09     21.18 o 
   8   9   1       36.05       51.27     13.21 o 
   9   9   1     1389.75     1595.75    110.62 o 
  10   9   1       90.05       42.11     18.34 o 
 -10  10   1       43.38       29.53     12.18 o 
  -9  10   1       16.46       43.34     14.75 o 
  -8  10   1       94.26       73.77     18.61 o 
  -7  10   1      101.08       84.10     13.16 o 
  -6  10   1     1537.35     1446.71     33.50 o 
  -5  10   1     1861.34     1863.90     33.77 o 
  -4  10   1       76.02       56.69      5.83 o 
  -3  10   1     1137.03     1218.01     19.51 o 
  -2  10   1      196.95      205.73      9.23 o 
  -1  10   1       45.36       28.94      6.05 o 
   0  10   1     1952.64     1990.25     18.43 o 
   1  10   1       15.14       -0.42      5.61 o 
   2  10   1     3273.29     3414.30     44.60 o 
   3  10   1     2012.66     2150.17     31.71 o 
   4  10   1      925.56      905.67     18.51 o 
   5  10   1       41.54       52.54      9.50 o 
   6  10   1       24.16       15.39      6.01 o 
   7  10   1      170.16      167.82     19.20 o 
   8  10   1       70.94       45.88     14.59 o 
   9  10   1       36.33       56.78     15.98 o 
  10  10   1       51.07       22.69     15.34 o 
 -10  11   1      108.83       85.77     29.93 o 
  -9  11   1       60.29       56.43     15.51 o 
  -8  11   1      411.87      448.95     29.10 o 
  -7  11   1      286.63      241.00     37.07 o 
  -6  11   1      707.01      720.75     28.21 o 
  -5  11   1      416.94      449.50     15.75 o 
  -4  11   1      753.49      683.82     17.00 o 
  -3  11   1       25.00       34.91      5.08 o 
  -2  11   1     5942.88     6149.59     71.92 o 
  -1  11   1     3333.74     3497.31     45.55 o 
   0  11   1     2104.22     1884.95     26.16 o 
   1  11   1        5.96       17.80      4.80 o 
   2  11   1     6823.74     6697.23     78.26 o 
   3  11   1       90.58       74.19      7.89 o 
   4  11   1     1278.45     1250.65     27.83 o 
   5  11   1     2276.70     2324.71     46.78 o 
   6  11   1        8.74       15.58      9.62 o 
   7  11   1      532.89      549.76     33.28 o 
   8  11   1        1.56       30.64     10.43 o 
   9  11   1      611.78      695.38     83.92 o 
  10  11   1       15.56        6.58     19.35 o 
 -10  12   1       94.65       59.23     17.03 o 
  -9  12   1       41.63       42.58     14.21 o 
  -8  12   1      295.88      307.73     40.64 o 
  -7  12   1      261.11      254.98     27.06 o 
  -6  12   1     1236.49     1256.42     28.38 o 
  -5  12   1       40.29       32.21      9.51 o 
  -4  12   1      938.01      928.27     24.76 o 
  -3  12   1      456.07      474.58     19.98 o 
  -2  12   1        2.13        5.38      4.91 o 
  -1  12   1      405.86      427.91     13.93 o 
   0  12   1      956.88      919.38     26.36 o 
   1  12   1        7.11       13.98      6.53 o 
   2  12   1     1585.34     1376.15     23.00 o 
   3  12   1     2178.34     2072.18     31.62 o 
   4  12   1       39.78       33.64      4.19 o 
   5  12   1      246.01      236.48     22.30 o 
   6  12   1     1008.75      959.53     24.80 o 
   7  12   1      760.07      838.28     32.91 o 
   8  12   1      117.64       80.76     23.30 o 
   9  12   1        3.76       32.67     17.25 o 
 -10  13   1      479.20      512.93     71.45 o 
  -9  13   1       29.60       37.21     14.07 o 
  -8  13   1      100.14       83.87     24.95 o 
  -7  13   1      471.07      447.55     31.57 o 
  -6  13   1     1117.91     1135.71     30.91 o 
  -5  13   1      980.28      908.73     23.74 o 
  -4  13   1      436.58      524.53     17.74 o 
  -3  13   1      713.68      791.01     16.66 o 
  -2  13   1        3.46       16.41      8.67 o 
  -1  13   1     2724.54     2739.89     31.95 o 
   0  13   1      423.29      395.53     12.00 o 
   1  13   1     6454.27     6613.12     67.66 o 
   2  13   1     1043.47     1011.06     18.62 o 
   3  13   1       48.65       52.66      7.52 o 
   4  13   1     4685.34     4807.64     83.20 o 
   5  13   1        3.07       21.77      4.87 o 
   6  13   1      751.81      777.63     25.59 o 
   7  13   1       46.66       49.87      9.71 o 
   8  13   1      398.27      409.69     38.92 o 
   9  13   1        2.70       31.23     25.49 o 
 -10  14   1      108.86       67.10     18.52 o 
  -9  14   1       83.44       71.62     21.90 o 
  -8  14   1       19.65       32.60     15.28 o 
  -7  14   1       70.15       45.06      9.56 o 
  -6  14   1      136.73      112.16     15.47 o 
  -5  14   1      687.49      653.86     22.58 o 
  -4  14   1       59.92       38.93      6.71 o 
  -3  14   1     1220.72     1217.98     23.04 o 
  -2  14   1       76.01       72.84      5.93 o 
  -1  14   1     1360.16     1258.82     23.81 o 
   0  14   1      400.89      385.21     16.14 o 
   1  14   1      129.16      201.22     12.67 o 
   2  14   1       86.38       71.84      6.85 o 
   3  14   1     1108.92     1176.89     23.12 o 
   4  14   1      235.41      201.67     18.87 o 
   5  14   1     2465.92     2498.19     51.78 o 
   6  14   1        3.51        7.57     11.25 o 
   7  14   1      570.45      571.22     34.29 o 
   8  14   1        0.10       15.29     12.06 o 
   9  14   1        8.86       22.29     20.79 o 
  -9  15   1       10.58        8.45     25.17 o 
  -8  15   1      200.98      185.84     31.47 o 
  -7  15   1      644.25      658.50     30.58 o 
  -6  15   1        2.07       12.84      9.60 o 
  -5  15   1     1555.06     1639.57     36.57 o 
  -4  15   1       30.03       20.57      5.59 o 
  -3  15   1     4310.39     4144.21     63.43 o 
  -2  15   1      667.37      698.05     24.81 o 
  -1  15   1     7739.71     7981.55    106.57 o 
   0  15   1       42.49       69.34      7.39 o 
   1  15   1      808.09      782.62     19.96 o 
   2  15   1       31.95       35.05      4.76 o 
   3  15   1     1488.26     1575.35     32.55 o 
   4  15   1      378.75      404.00     18.32 o 
   5  15   1      244.63      232.19     17.03 o 
   6  15   1      768.97      781.05     39.58 o 
   7  15   1      303.68      262.08     30.80 o 
   8  15   1      667.92      780.34     56.30 o 
   9  15   1        3.35       28.61     23.50 o 
  -9  16   1        4.95       21.03     13.85 o 
  -8  16   1       24.53       28.62     10.87 o 
  -7  16   1      343.88      353.17     32.82 o 
  -6  16   1      113.69      110.51     15.81 o 
  -5  16   1      522.33      575.51     28.58 o 
  -4  16   1      701.19      680.48     20.05 o 
  -3  16   1        2.08       15.24      8.98 o 
  -2  16   1       38.83       45.56      6.13 o 
  -1  16   1     1589.20     1682.62     43.82 o 
   0  16   1       14.89       20.51      5.10 o 
   1  16   1     2378.03     2383.50     41.48 o 
   2  16   1      148.55      145.85     16.08 o 
   3  16   1      520.31      518.78     17.96 o 
   4  16   1     4054.22     4051.97     72.09 o 
   5  16   1      112.65       67.79     13.19 o 
   6  16   1      193.35      173.95     23.53 o 
   7  16   1      296.83      292.01     29.97 o 
   8  16   1       76.17       77.42     19.18 o 
   9  16   1      186.85      135.99     34.65 o 
  -9  17   1      678.24      737.75     70.94 o 
  -8  17   1      508.12      556.73     50.98 o 
  -7  17   1      269.31      346.51     46.97 o 
  -6  17   1      352.11      348.39     25.18 o 
  -5  17   1      169.75      143.72     13.21 o 
  -4  17   1      188.26      159.31     17.51 o 
  -3  17   1      346.84      366.44     16.34 o 
  -2  17   1       12.16       11.44      6.62 o 
  -1  17   1       49.06       29.35      7.73 o 
   0  17   1       21.50       28.55      7.57 o 
   1  17   1     1107.34     1111.44     27.66 o 
   2  17   1     1544.19     1560.67     31.75 o 
   3  17   1     3709.19     3930.97     74.98 o 
   4  17   1     1082.47     1028.58     24.43 o 
   5  17   1     1263.52     1333.81     33.00 o 
   6  17   1      502.99      574.14     27.56 o 
   7  17   1       58.26       31.99     12.24 o 
   8  17   1      194.40      209.44     47.81 o 
   9  17   1       21.86       28.30     15.81 o 
  -9  18   1      105.62       91.33     30.81 o 
  -8  18   1      993.46     1079.99     59.93 o 
  -7  18   1        1.94        1.84     14.67 o 
  -6  18   1      838.72      859.96     32.74 o 
  -5  18   1      130.05      102.01     11.50 o 
  -4  18   1     1385.82     1379.04     30.94 o 
  -3  18   1      139.89      118.28     13.54 o 
  -2  18   1       49.29       31.07      8.22 o 
  -1  18   1       81.81       71.28      8.76 o 
   0  18   1     1238.16     1203.24     38.94 o 
   1  18   1       27.04       28.31      6.21 o 
   2  18   1      893.79      874.28     24.73 o 
   3  18   1       52.62       32.23      8.51 o 
   4  18   1     1708.47     1751.18     41.98 o 
   5  18   1      955.94      929.67     28.58 o 
   6  18   1        5.37       -1.30     11.03 o 
   7  18   1      205.18      176.63     28.87 o 
   8  18   1       23.62       10.05     15.15 o 
  -9  19   1      106.29       78.50     20.82 o 
  -8  19   1       91.60       52.13     17.45 o 
  -7  19   1      327.57      373.32     31.84 o 
  -6  19   1      764.55      855.76     39.29 o 
  -5  19   1       41.29       52.00     10.77 o 
  -4  19   1      792.22      889.01     25.73 o 
  -3  19   1      161.80      156.35     16.00 o 
  -2  19   1     2989.55     3064.79     60.00 o 
  -1  19   1      143.09      183.00     19.13 o 
   0  19   1     3339.20     3479.93     65.50 o 
   1  19   1       38.58       38.07      6.00 o 
   2  19   1      803.33      807.71     23.08 o 
   3  19   1      537.29      588.69     22.07 o 
   4  19   1       23.60       27.72      8.12 o 
   5  19   1      811.76      815.15     33.95 o 
   6  19   1      356.36      379.97     51.47 o 
   7  19   1     1165.56     1171.70     62.28 o 
   8  19   1       36.21       23.93     14.27 o 
  -8  20   1        1.15       22.54     11.99 o 
  -7  20   1       64.31       57.06     16.58 o 
  -6  20   1       62.39       63.79     14.07 o 
  -5  20   1       71.95       66.84     11.32 o 
  -4  20   1        2.62       12.61      6.68 o 
  -3  20   1        2.43       23.55      6.13 o 
  -2  20   1       21.74       21.10      5.56 o 
  -1  20   1       30.06       31.92      5.00 o 
   0  20   1      499.13      552.59     17.94 o 
   1  20   1      585.81      561.77     17.08 o 
   2  20   1       86.49       86.83     12.73 o 
   3  20   1      280.67      212.60     24.10 o 
   4  20   1      131.64      117.56     12.37 o 
   5  20   1      212.79      144.35     17.82 o 
   6  20   1       36.31       44.96     13.95 o 
   7  20   1       10.02       23.12     13.46 o 
   8  20   1       24.68       25.87     17.00 o 
  -8  21   1      227.92      226.52     34.18 o 
  -7  21   1      207.39      177.25     29.06 o 
  -6  21   1      304.92      330.49     36.83 o 
  -5  21   1       31.45       18.92     11.12 o 
  -4  21   1      703.93      682.69     23.80 o 
  -3  21   1      663.96      595.80     19.27 o 
  -2  21   1     1382.16     1434.04     37.57 o 
  -1  21   1       23.85       23.66      9.38 o 
   0  21   1      589.37      578.81     19.31 o 
   1  21   1      103.67       75.68     11.85 o 
   2  21   1     2258.63     2267.45     45.05 o 
   3  21   1     1869.54     1807.82     41.22 o 
   4  21   1      460.34      470.72     29.16 o 
   5  21   1      458.90      479.12     21.06 o 
   6  21   1      263.56      248.41     39.64 o 
   7  21   1      925.01     1095.87    101.43 o 
   8  21   1        2.63       30.83     14.87 o 
  -8  22   1        1.71        4.64     13.90 o 
  -7  22   1      101.83       18.70     19.79 o 
  -6  22   1      498.03      562.90     38.41 o 
  -5  22   1      169.61      119.24     19.03 o 
  -4  22   1      185.68      210.25     20.36 o 
  -3  22   1        1.97       12.81      5.38 o 
  -2  22   1       49.97       24.26      6.15 o 
  -1  22   1      555.27      553.85     21.68 o 
   0  22   1       44.09       40.01      8.66 o 
   1  22   1        7.93       26.41      7.97 o 
   2  22   1      919.13      933.36     28.33 o 
   3  22   1       54.43       45.34      9.72 o 
   4  22   1      437.34      397.51     28.39 o 
   5  22   1       77.90       68.15     14.51 o 
   6  22   1      422.85      431.75     32.90 o 
   7  22   1        9.56        4.95     15.08 o 
  -8  23   1      155.78      105.11     37.16 o 
  -7  23   1      635.31      623.88     81.59 o 
  -6  23   1       99.19       88.24     17.70 o 
  -5  23   1        4.40       -3.41     14.76 o 
  -4  23   1      296.01      269.62     23.86 o 
  -3  23   1      131.63      111.39     18.05 o 
  -2  23   1     1262.20     1271.72     33.08 o 
  -1  23   1     1152.27     1191.82     31.26 o 
   0  23   1      103.11       92.75     13.19 o 
   1  23   1      717.82      729.63     21.48 o 
   2  23   1      472.80      472.53     19.32 o 
   3  23   1      599.75      622.45     32.42 o 
   4  23   1     1278.30     1235.98     46.24 o 
   5  23   1      240.93      216.05     38.93 o 
   6  23   1       14.19       20.70     12.35 o 
   7  23   1        0.74       30.18     20.23 o 
  -7  24   1      227.42      148.80     48.51 o 
  -6  24   1       57.75       31.06     11.03 o 
  -5  24   1        7.87       32.98     12.57 o 
  -4  24   1      168.66      155.34     27.42 o 
  -3  24   1        0.79       22.10      6.66 o 
  -2  24   1       66.43       45.85      9.99 o 
  -1  24   1        0.86       15.77      9.74 o 
   0  24   1      144.71      126.92     24.67 o 
   1  24   1      471.97      473.88     32.04 o 
   2  24   1       42.75       20.17      7.68 o 
   3  24   1       79.88       60.42     11.10 o 
   4  24   1      102.54       75.99     15.87 o 
   5  24   1      150.07       95.81     16.71 o 
   6  24   1       90.59       63.02     15.35 o 
   7  24   1       70.90       41.36     16.38 o 
  -7  25   1      128.54       66.23     20.27 o 
  -6  25   1      201.30      141.45     24.89 o 
  -5  25   1      683.76      755.61     66.25 o 
  -4  25   1       29.32        4.72      8.73 o 
  -3  25   1     1664.29     1813.92     64.06 o 
  -2  25   1       62.66       40.34     10.76 o 
  -1  25   1      744.58      836.83     32.11 o 
   0  25   1      778.30      744.85     32.93 o 
   1  25   1      666.31      642.21     28.05 o 
   2  25   1       53.03       32.61     11.78 o 
   3  25   1      617.96      569.29     35.13 o 
   4  25   1        4.09       10.56      7.09 o 
   5  25   1       13.28       35.29     13.75 o 
   6  25   1      273.70      300.67     31.81 o 
   7  25   1      102.39       -0.55     25.17 o 
  -7  26   1       21.25       39.33     16.48 o 
  -6  26   1        8.11       21.33     34.58 o 
  -5  26   1      104.61       72.33     17.36 o 
  -4  26   1       27.27       53.30     14.60 o 
  -3  26   1        0.78        3.51      9.86 o 
  -2  26   1        0.48        3.69      7.94 o 
  -1  26   1        1.60        7.07      7.08 o 
   0  26   1       21.32       24.52      7.02 o 
   1  26   1       33.27       30.34     10.47 o 
   2  26   1        1.02        7.58      6.60 o 
   3  26   1      121.43       67.74     15.57 o 
   4  26   1       67.46       83.17     14.22 o 
   5  26   1        2.39      -17.07     17.07 o 
   6  26   1      228.88      192.83     37.81 o 
  -6  27   1      236.30      163.57     71.74 o 
  -5  27   1       40.68       36.82     18.39 o 
  -4  27   1       36.55       29.87     11.60 o 
  -3  27   1      189.87      159.09     27.67 o 
  -2  27   1       44.21       40.89     14.73 o 
  -1  27   1      537.50      491.53     28.04 o 
   0  27   1       72.12       50.35     12.45 o 
   1  27   1       46.97       39.62     10.32 o 
   2  27   1      606.25      617.27     33.76 o 
   3  27   1      983.94     1077.67     75.76 o 
   4  27   1      377.19      426.97     37.42 o 
   5  27   1      150.03      117.87     28.27 o 
   6  27   1      133.86       86.33     23.80 o 
  -6  28   1      462.15      437.15     61.27 o 
  -5  28   1       18.18       -1.79     23.94 o 
  -4  28   1      134.47       79.59     27.83 o 
  -3  28   1       26.84       33.95     15.38 o 
  -2  28   1      127.14      112.56     23.60 o 
  -1  28   1       34.78       27.97     10.36 o 
   0  28   1      456.18      502.68     36.19 o 
   1  28   1      240.44      212.26     31.02 o 
   2  28   1      148.99      187.00     29.89 o 
   3  28   1       85.02       61.78     13.62 o 
   4  28   1      194.30      125.26     24.22 o 
   5  28   1       88.71       57.80     14.87 o 
  -5  29   1      103.84       55.03     18.29 o 
  -4  29   1      557.80      714.30     62.98 o 
  -3  29   1       41.08       24.34     19.61 o 
  -2  29   1     1448.57     1607.80     96.28 o 
  -1  29   1       76.26       52.03     17.76 o 
   0  29   1      240.46      259.58     46.63 o 
   1  29   1        7.52       14.00     11.37 o 
   2  29   1      163.87      135.31     23.59 o 
   3  29   1        1.03       -9.36     15.09 o 
   4  29   1       13.44       28.53     13.42 o 
   5  29   1      143.29       63.28     32.34 o 
  -4  30   1        1.08       22.48     17.03 o 
  -3  30   1        6.93       16.79     29.59 o 
  -2  30   1      116.16       94.59     21.10 o 
  -1  30   1        3.94       26.10     12.08 o 
   0  30   1       21.51       14.99     26.92 o 
   1  30   1        8.51       19.94     12.50 o 
   2  30   1       29.38       18.09     19.02 o 
   3  30   1        0.53       24.45     18.35 o 
   4  30   1        1.33      -19.18     19.18 o 
  -4  31   1       75.79       38.32     21.33 o 
  -3  31   1       72.08       45.90     23.86 o 
  -2  31   1      251.03      289.99     43.12 o 
  -1  31   1       26.30       24.29     16.73 o 
   0  31   1       39.78       41.18     16.55 o 
   1  31   1       14.46       11.68     15.71 o 
   2  31   1      228.48      213.24     64.19 o 
   3  31   1      307.96      256.49     50.96 o 
  -3  32   1        0.10       19.18     16.43 o 
  -2  32   1        6.59       13.96     16.60 o 
  -1  32   1      128.99      175.02     50.85 o 
   0  32   1       25.59       34.86     23.04 o 
   1  32   1      222.94      170.80     55.86 o 
   2  32   1        6.66        5.05     26.93 o 
  -1  33   1      166.50      192.34     55.57 o 
   0  33   1       39.22       41.56     21.30 o 
   1  33   1       82.18       49.54     20.77 o 
 -11   0   2       10.20       52.34     28.08 o 
 -10   0   2      434.19      346.01     89.31 o 
  -9   0   2      456.38      449.08     56.56 o 
  -8   0   2     2912.19     3011.87    108.20 o 
  -7   0   2      716.77      732.83     36.64 o 
  -6   0   2     9503.59     9635.93    274.85 o 
  -5   0   2     2457.55     2509.55     65.55 o 
  -4   0   2    15504.73    15269.77    274.54 o 
  -3   0   2      335.20      307.62     15.76 o 
  -2   0   2      896.43      708.47     22.13 o 
  -1   0   2    22689.96    23198.87    258.32 o 
   0   0   2    12183.10    12395.82     95.13 o 
   1   0   2      520.22      514.84     17.01 o 
   2   0   2     2404.26     2318.87     28.48 o 
   3   0   2     7794.90     8218.23    131.66 o 
   4   0   2      259.99      250.26     17.04 o 
   5   0   2     4572.38     4671.62     98.95 o 
   6   0   2      611.52      667.94     29.97 o 
   7   0   2     2614.37     2820.72     91.07 o 
   8   0   2       43.02       35.75     12.62 o 
   9   0   2      544.78      611.64     57.58 o 
  10   0   2       27.87       25.06     28.52 o 
 -11   1   2       12.47       24.18     13.66 o 
 -10   1   2      650.39      711.47     43.58 o 
  -9   1   2      344.43      316.43     40.12 o 
  -8   1   2     1469.84     1496.31     68.77 o 
  -7   1   2       28.25       34.37      7.67 o 
  -6   1   2      122.78      127.26     12.53 o 
  -5   1   2      575.73      680.79     21.56 o 
  -4   1   2     1552.81     1566.72     24.07 o 
  -3   1   2     1531.42     1338.90     26.40 o 
  -2   1   2    17695.38    17375.75     94.67 o 
  -1   1   2     3614.13     3719.50     80.54 o 
   0   1   2     2165.80     2290.65     17.59 o 
   1   1   2     2274.66     2305.72     18.11 o 
   2   1   2     1868.36     1932.11     18.10 o 
   3   1   2     2193.29     1931.74     27.01 o 
   4   1   2      232.37      172.25      9.54 o 
   5   1   2      401.15      404.32     24.01 o 
   6   1   2      165.56      149.93     15.83 o 
   7   1   2        2.13       -5.28      9.32 o 
   8   1   2      264.09      255.83     26.86 o 
   9   1   2      341.83      433.85     73.12 o 
  10   1   2       14.32       28.46     17.73 o 
 -11   2   2      135.30       98.49     21.94 o 
 -10   2   2       50.81       56.28     15.47 o 
  -9   2   2       24.03       51.91     15.10 o 
  -8   2   2      165.71      172.15     17.89 o 
  -7   2   2       11.89       33.91      9.35 o 
  -6   2   2      147.78      163.79     18.04 o 
  -5   2   2     1230.51     1227.51     32.56 o 
  -4   2   2     5635.24     5848.15     69.85 o 
  -3   2   2     1223.93     1202.31     24.55 o 
  -2   2   2      997.43     1049.10     22.08 o 
  -1   2   2    13698.48    13823.68     84.27 o 
   0   2   2    15720.13    15529.88     83.14 o 
   1   2   2     8337.61     7819.11     44.67 o 
   2   2   2        4.23       14.71      4.13 o 
   3   2   2      570.67      541.11     16.98 o 
   4   2   2      280.82      255.00     12.01 o 
   5   2   2     2505.91     2543.39     45.94 o 
   6   2   2        5.19       21.50      5.60 o 
   7   2   2        2.37       14.49      6.87 o 
   8   2   2       14.63       33.68      9.15 o 
   9   2   2       61.57       32.85     18.41 o 
  10   2   2      128.09       99.11     37.60 o 
 -11   3   2      436.05      430.50     53.49 o 
 -10   3   2       43.04       38.70     20.38 o 
  -9   3   2     1160.29     1153.25     65.84 o 
  -8   3   2      327.40      295.90     26.55 o 
  -7   3   2     1204.64     1249.58     29.29 o 
  -6   3   2      156.82      176.94     18.09 o 
  -5   3   2       10.26       29.28      8.55 o 
  -4   3   2       94.12       96.48      7.92 o 
  -3   3   2     2482.38     2296.38     21.49 o 
  -2   3   2     3659.86     3574.24     26.76 o 
  -1   3   2    16595.54    16494.52    107.79 o 
   0   3   2     4816.52     4755.14     32.09 o 
   1   3   2     4341.54     3925.07     27.13 o 
   2   3   2     1244.55     1155.46     26.17 o 
   3   3   2      395.98      388.78     14.80 o 
   4   3   2      182.86      253.18     13.23 o 
   5   3   2      111.33      125.81      9.98 o 
   6   3   2      184.56      150.21     15.02 o 
   7   3   2       24.32       19.39      5.92 o 
   8   3   2      343.52      369.93     33.09 o 
   9   3   2      198.78      138.16     30.52 o 
  10   3   2      477.23      616.37    103.74 o 
 -11   4   2       80.05       57.80     25.43 o 
 -10   4   2      298.60      284.16     30.06 o 
  -9   4   2      616.84      620.91     40.67 o 
  -8   4   2      743.34      780.78     40.91 o 
  -7   4   2     3848.18     3979.16     73.95 o 
  -6   4   2      484.04      501.22     16.45 o 
  -5   4   2     6420.87     6625.86     92.18 o 
  -4   4   2     3267.36     3327.76     42.77 o 
  -3   4   2     2538.88     2283.55     31.04 o 
  -2   4   2      452.56      400.15     11.99 o 
  -1   4   2       22.86       31.56      5.28 o 
   0   4   2     1538.01     1690.97     24.82 o 
   1   4   2     2422.26     2368.46     17.76 o 
   2   4   2       29.80       10.08      7.01 o 
   3   4   2       68.37       95.26      9.55 o 
   4   4   2     4748.74     4842.69     55.95 o 
   5   4   2     1424.89     1466.32     32.72 o 
   6   4   2     1557.28     1574.41     32.18 o 
   7   4   2      376.00      368.43     34.12 o 
   8   4   2     1229.57     1282.87     78.43 o 
   9   4   2       15.48       32.54     21.43 o 
  10   4   2      263.31      182.84     43.39 o 
 -11   5   2        4.11       52.04     22.80 o 
 -10   5   2        4.74        7.53     22.57 o 
  -9   5   2      428.47      385.78     37.70 o 
  -8   5   2      173.93      106.39     17.86 o 
  -7   5   2      244.73      235.75     19.73 o 
  -6   5   2       96.06      100.96     11.96 o 
  -5   5   2        0.00       20.33      5.13 o 
  -4   5   2      599.25      566.40     22.08 o 
  -3   5   2      353.97      355.30     11.91 o 
  -2   5   2       99.12      115.57      8.13 o 
  -1   5   2      391.89      358.51      9.83 o 
   0   5   2       16.91       25.52      4.00 o 
   1   5   2      355.05      338.50      8.90 o 
   2   5   2      516.51      517.28     19.63 o 
   3   5   2     3025.91     3137.78     51.19 o 
   4   5   2      470.66      445.60     19.48 o 
   5   5   2        3.40       10.14      8.30 o 
   6   5   2       72.74       63.09      8.24 o 
   7   5   2      233.80      216.00     20.12 o 
   8   5   2      121.97      115.30     20.66 o 
   9   5   2        0.43       29.32     19.41 o 
  10   5   2       72.06       10.06     27.05 o 
 -10   6   2      121.83       69.17     19.26 o 
  -9   6   2      953.52     1084.24     63.40 o 
  -8   6   2      603.59      638.61     34.76 o 
  -7   6   2     1821.02     1914.12     44.12 o 
  -6   6   2       59.34       41.55      6.08 o 
  -5   6   2     5538.05     5869.94     77.05 o 
  -4   6   2     2161.10     2183.62     30.55 o 
  -3   6   2     1457.93     1271.72     20.21 o 
  -2   6   2     3999.39     3835.41     33.14 o 
  -1   6   2       18.87       12.62      3.49 o 
   0   6   2      286.96      253.01     11.95 o 
   1   6   2     1351.74     1237.32     22.78 o 
   2   6   2     1783.60     1576.60     21.49 o 
   3   6   2        8.81       15.68      4.79 o 
   4   6   2     4352.87     4390.32     62.46 o 
   5   6   2      567.78      556.80     14.45 o 
   6   6   2     3115.78     3224.51     55.39 o 
   7   6   2      379.19      448.23     34.57 o 
   8   6   2      584.81      659.14     34.06 o 
   9   6   2      166.02      128.35     50.74 o 
  10   6   2       97.68       75.80     28.80 o 
 -10   7   2       13.99       15.11     20.59 o 
  -9   7   2      188.47      247.48     33.02 o 
  -8   7   2       36.59       41.03     21.06 o 
  -7   7   2     1501.12     1560.35     35.84 o 
  -6   7   2      779.82      762.80     25.16 o 
  -5   7   2       29.60       31.68      5.50 o 
  -4   7   2      407.59      365.25     17.26 o 
  -3   7   2     3674.21     3731.78     46.41 o 
  -2   7   2      562.11      548.57     13.89 o 
  -1   7   2      416.46      506.07     11.43 o 
   0   7   2      149.33      123.63      8.67 o 
   1   7   2     2026.77     1856.91     22.12 o 
   2   7   2     1302.89     1129.56     17.85 o 
   3   7   2     1320.41     1465.18     19.52 o 
   4   7   2     1290.88     1346.83     25.00 o 
   5   7   2        5.05       16.01      8.83 o 
   6   7   2        0.04        5.24     10.23 o 
   7   7   2       47.70       34.29     10.50 o 
   8   7   2       95.34      104.07     28.61 o 
   9   7   2       63.83       48.93     17.90 o 
  10   7   2      216.09      155.22     73.31 o 
 -10   8   2      213.96      232.30     41.88 o 
  -9   8   2      857.14      919.63     81.82 o 
  -8   8   2      930.69      918.83     37.15 o 
  -7   8   2      157.50      122.23     26.82 o 
  -6   8   2      591.40      570.62     19.23 o 
  -5   8   2       46.24       35.67      8.94 o 
  -4   8   2     2389.93     2377.52     30.56 o 
  -3   8   2     9211.40     9356.59    107.06 o 
  -2   8   2      128.41       54.38      5.02 o 
  -1   8   2      262.53      275.80     14.26 o 
   0   8   2    12278.63    12376.04     69.42 o 
   1   8   2     5479.13     5432.09     67.70 o 
   2   8   2     1989.02     1931.41     29.16 o 
   3   8   2     1539.02     1384.24     22.81 o 
   4   8   2      548.37      539.96     25.51 o 
   5   8   2        3.04        2.04      5.51 o 
   6   8   2      568.43      600.17     20.29 o 
   7   8   2      537.38      528.43     33.19 o 
   8   8   2      103.01      103.73     18.58 o 
   9   8   2      459.28      499.93     52.66 o 
  10   8   2       15.79       66.99     27.84 o 
 -10   9   2        3.36       19.58     15.66 o 
  -9   9   2        0.07       36.17     14.75 o 
  -8   9   2      347.48      420.72     32.61 o 
  -7   9   2       55.53       79.71     13.26 o 
  -6   9   2      786.91      792.10     23.02 o 
  -5   9   2      895.79      855.46     21.00 o 
  -4   9   2       37.71       45.61      6.92 o 
  -3   9   2      191.13      225.48     10.50 o 
  -2   9   2       92.52       48.42      4.68 o 
  -1   9   2        2.77       15.20      3.56 o 
   0   9   2       74.86       52.82      4.64 o 
   1   9   2     2832.95     2692.79     38.59 o 
   2   9   2     2754.39     2778.92     45.33 o 
   3   9   2      581.35      484.21     20.49 o 
   4   9   2      117.56       94.81      9.41 o 
   5   9   2      235.82      270.85     21.89 o 
   6   9   2       98.05       74.58     11.22 o 
   7   9   2      112.86      112.18     15.14 o 
   8   9   2       32.02       32.08     16.47 o 
   9   9   2       59.87       64.93     26.29 o 
 -10  10   2       20.06       35.93     15.55 o 
  -9  10   2      165.39      184.26     31.22 o 
  -8  10   2     2477.70     2659.30     89.58 o 
  -7  10   2     1064.88     1071.47     32.05 o 
  -6  10   2     1623.69     1611.19     34.23 o 
  -5  10   2     1700.28     1746.08     35.29 o 
  -4  10   2     5548.47     5397.60     70.80 o 
  -3  10   2      982.44      888.58     22.68 o 
  -2  10   2     1147.91     1050.75     23.92 o 
  -1  10   2       91.47      120.65     10.41 o 
   0  10   2     1562.50     1622.67     26.10 o 
   1  10   2      391.81      446.37     13.96 o 
   2  10   2      931.31      911.99     16.17 o 
   3  10   2     1127.37     1098.71     19.25 o 
   4  10   2      256.89      295.37     18.85 o 
   5  10   2     7790.88     7974.16    199.61 o 
   6  10   2      169.65      140.14     13.21 o 
   7  10   2      734.47      783.94     31.64 o 
   8  10   2      373.99      407.25     45.62 o 
   9  10   2      103.71      112.42     29.98 o 
 -10  11   2      605.39      625.35     50.68 o 
  -9  11   2      152.28      123.99     23.66 o 
  -8  11   2     1865.95     1853.68     73.70 o 
  -7  11   2      361.24      308.58     28.29 o 
  -6  11   2      106.60       82.09     10.80 o 
  -5  11   2        3.01       25.16      4.89 o 
  -4  11   2     2682.62     2857.32     63.69 o 
  -3  11   2     3114.12     3276.51     39.65 o 
  -2  11   2     2651.34     2651.88     31.12 o 
  -1  11   2      368.45      346.32     14.04 o 
   0  11   2     3483.53     3569.73     49.56 o 
   1  11   2       71.59       48.01      8.06 o 
   2  11   2      565.28      608.04     25.46 o 
   3  11   2     1070.17     1013.92     19.61 o 
   4  11   2     2637.73     2686.61     48.88 o 
   5  11   2       32.05       22.43      6.25 o 
   6  11   2      554.63      536.29     23.20 o 
   7  11   2        0.09        7.86      6.81 o 
   8  11   2        9.15       21.97     17.50 o 
   9  11   2      193.71      184.04     42.20 o 
 -10  12   2      103.29       71.61     20.09 o 
  -9  12   2      134.01       99.95     19.30 o 
  -8  12   2       33.19       22.19      9.97 o 
  -7  12   2      146.44      109.08     17.59 o 
  -6  12   2      671.19      630.35     29.04 o 
  -5  12   2      234.02      238.12     22.65 o 
  -4  12   2     1489.10     1500.35     31.33 o 
  -3  12   2     3120.13     3185.68     44.37 o 
  -2  12   2     2236.07     2082.34     43.25 o 
  -1  12   2     3785.29     3680.28     54.47 o 
   0  12   2     6036.09     6143.34     72.80 o 
   1  12   2    13404.98    14045.51    144.00 o 
   2  12   2     4073.98     3946.91     46.73 o 
   3  12   2      546.31      547.22     15.92 o 
   4  12   2      171.60      144.11     14.52 o 
   5  12   2      343.26      328.53     22.57 o 
   6  12   2       22.94       23.96      6.37 o 
   7  12   2      303.11      263.18     30.08 o 
   8  12   2       34.11       23.20     19.71 o 
   9  12   2       84.66       88.17     43.27 o 
 -10  13   2        8.56        3.27     22.96 o 
  -9  13   2       89.69       68.22     18.97 o 
  -8  13   2      327.36      356.56     41.84 o 
  -7  13   2      105.78       78.98     14.10 o 
  -6  13   2      128.48      140.88     14.00 o 
  -5  13   2      104.63       86.61     10.76 o 
  -4  13   2      746.98      705.74     18.77 o 
  -3  13   2       53.50       92.09     10.16 o 
  -2  13   2      544.22      592.69     22.51 o 
  -1  13   2     2675.41     2492.06     36.44 o 
   0  13   2       46.68       50.36      7.17 o 
   1  13   2        1.02        1.47      4.63 o 
   2  13   2     1983.64     1993.69     56.13 o 
   3  13   2       50.64       37.19      6.16 o 
   4  13   2     1069.91      986.57     23.87 o 
   5  13   2       91.64       79.02     11.95 o 
   6  13   2        0.11        4.27      6.83 o 
   7  13   2      100.27       95.30     16.99 o 
   8  13   2      129.82      147.10     34.45 o 
   9  13   2      161.53      108.82     39.33 o 
 -10  14   2      140.93       90.21     24.95 o 
  -9  14   2       36.74       23.06     13.45 o 
  -8  14   2        6.82        5.30     14.92 o 
  -7  14   2     2257.54     2507.76     76.64 o 
  -6  14   2        1.77        8.65      9.76 o 
  -5  14   2     1534.10     1599.15     33.52 o 
  -4  14   2      927.75      917.12     25.59 o 
  -3  14   2     2893.82     2862.22     45.80 o 
  -2  14   2        6.39       10.06      4.75 o 
  -1  14   2     1736.44     1706.54     28.63 o 
   0  14   2      390.97      383.41     16.04 o 
   1  14   2      525.53      576.40     20.28 o 
   2  14   2     1321.88     1307.93     26.00 o 
   3  14   2      225.61      231.60     22.39 o 
   4  14   2     1241.34     1283.03     27.25 o 
   5  14   2        1.60       12.83      4.67 o 
   6  14   2      864.55      813.19     38.67 o 
   7  14   2      107.38       90.23     18.34 o 
   8  14   2      308.44      340.74     62.89 o 
   9  14   2       53.35       37.59     17.36 o 
  -9  15   2       78.87       85.85     20.14 o 
  -8  15   2      174.33      137.97     23.33 o 
  -7  15   2       39.05       31.40      9.18 o 
  -6  15   2       25.10       25.03      7.36 o 
  -5  15   2       65.50       73.92     11.85 o 
  -4  15   2      512.12      487.49     16.01 o 
  -3  15   2     1551.17     1645.85     30.93 o 
  -2  15   2      234.66      258.64     16.12 o 
  -1  15   2      159.18      151.58     18.07 o 
   0  15   2      617.04      670.04     24.10 o 
   1  15   2      154.75      219.81     12.80 o 
   2  15   2       51.46       38.82      6.45 o 
   3  15   2      733.22      761.40     19.91 o 
   4  15   2       21.66       10.96      8.11 o 
   5  15   2      253.19      203.86     16.32 o 
   6  15   2        8.36       12.51      7.72 o 
   7  15   2       10.40       12.69     12.39 o 
   8  15   2       24.16       12.19     15.00 o 
   9  15   2       10.46       16.59     18.08 o 
  -9  16   2      330.90      360.84     42.87 o 
  -8  16   2      292.54      240.09     40.10 o 
  -7  16   2       57.48       48.30     10.78 o 
  -6  16   2       69.54       39.86      9.30 o 
  -5  16   2      516.48      602.79     29.25 o 
  -4  16   2       52.12       48.83      8.05 o 
  -3  16   2     2030.44     2098.65     40.37 o 
  -2  16   2      188.29      173.55     12.42 o 
  -1  16   2      836.67      790.52     22.24 o 
   0  16   2      952.93      935.19     24.51 o 
   1  16   2      753.67      743.96     16.63 o 
   2  16   2     1431.87     1404.28     29.19 o 
   3  16   2      159.78      126.40     13.43 o 
   4  16   2     2141.29     2246.16     41.61 o 
   5  16   2        4.95        4.68      6.37 o 
   6  16   2      920.87      966.89     36.10 o 
   7  16   2       45.17       41.45     13.34 o 
   8  16   2      156.31      101.06     24.89 o 
  -9  17   2      255.20      303.24     47.39 o 
  -8  17   2      155.97      127.85     23.46 o 
  -7  17   2       48.78       34.29     10.69 o 
  -6  17   2      153.97      126.09     17.53 o 
  -5  17   2      275.81      252.99     20.55 o 
  -4  17   2      119.63      104.09     12.32 o 
  -3  17   2      558.36      593.74     18.47 o 
  -2  17   2      453.99      479.05     23.49 o 
  -1  17   2      692.04      720.32     22.19 o 
   0  17   2     3490.40     3562.40     56.00 o 
   1  17   2      214.93      201.28     18.11 o 
   2  17   2     1120.30     1125.36     26.88 o 
   3  17   2       69.21       35.99      6.52 o 
   4  17   2      253.27      261.13     19.36 o 
   5  17   2       16.70       12.78      9.20 o 
   6  17   2      230.49      224.59     29.74 o 
   7  17   2        3.04        5.48     24.38 o 
   8  17   2      409.67      345.28     34.64 o 
  -9  18   2       89.08       97.50     21.95 o 
  -8  18   2      156.94      137.13     24.77 o 
  -7  18   2        7.70       35.96     10.47 o 
  -6  18   2      253.40      280.93     28.46 o 
  -5  18   2       45.24       22.33     10.14 o 
  -4  18   2       90.50       91.10     14.44 o 
  -3  18   2      314.76      283.11     18.81 o 
  -2  18   2      644.34      631.71     26.93 o 
  -1  18   2      617.29      601.79     22.12 o 
   0  18   2     2460.37     2532.58     47.26 o 
   1  18   2      633.61      653.45     19.00 o 
   2  18   2      281.48      275.54     16.74 o 
   3  18   2      818.66      781.17     21.02 o 
   4  18   2       45.35       35.40      7.67 o 
   5  18   2      165.53      145.61     23.04 o 
   6  18   2      144.40      122.29     23.01 o 
   7  18   2       85.70       68.41     20.76 o 
   8  18   2      141.68      136.99     33.63 o 
  -9  19   2        1.44       -4.64     17.70 o 
  -8  19   2      118.83       99.52     18.93 o 
  -7  19   2       14.09       20.26     10.03 o 
  -6  19   2       43.38       16.37     11.55 o 
  -5  19   2      342.52      322.32     25.51 o 
  -4  19   2      541.21      577.16     25.22 o 
  -3  19   2      298.13      263.26     18.03 o 
  -2  19   2     2502.54     2581.49     51.47 o 
  -1  19   2       46.89       41.70     10.27 o 
   0  19   2      144.58      130.29     13.95 o 
   1  19   2      888.66      869.34     21.21 o 
   2  19   2        7.59        9.46      5.87 o 
   3  19   2      415.16      408.57     29.66 o 
   4  19   2      451.53      440.01     19.70 o 
   5  19   2      114.75       83.02     16.60 o 
   6  19   2       88.01       73.46     17.94 o 
   7  19   2      317.16      248.37     44.40 o 
   8  19   2       40.33       35.04     16.28 o 
  -8  20   2      467.95      437.61     36.70 o 
  -7  20   2      242.75      313.40     39.20 o 
  -6  20   2     1474.80     1832.48     72.45 o 
  -5  20   2       59.58       35.04     13.47 o 
  -4  20   2     1894.47     1903.16     48.14 o 
  -3  20   2       59.37       36.27      7.26 o 
  -2  20   2      561.72      607.92     29.59 o 
  -1  20   2      571.92      588.30     21.62 o 
   0  20   2       70.53       59.12      7.65 o 
   1  20   2      365.51      339.19     22.96 o 
   2  20   2       37.81       31.29     11.41 o 
   3  20   2     2020.39     2003.77     45.18 o 
   4  20   2       31.61       20.65      6.69 o 
   5  20   2     2398.71     2403.82    117.84 o 
   6  20   2       10.88       17.58     12.84 o 
   7  20   2     1503.82     1571.02    171.22 o 
   8  20   2       97.15       29.07     18.93 o 
  -8  21   2       40.81       58.22     16.17 o 
  -7  21   2        5.47       10.88     10.55 o 
  -6  21   2      463.13      467.45     29.61 o 
  -5  21   2      141.68      119.23     19.28 o 
  -4  21   2      116.12      110.98     17.84 o 
  -3  21   2      426.93      426.87     32.88 o 
  -2  21   2     1782.17     1832.64     60.40 o 
  -1  21   2      443.61      558.17     31.97 o 
   0  21   2       12.14       24.33      5.22 o 
   1  21   2       40.69       21.12      6.60 o 
   2  21   2       19.88       18.17      9.46 o 
   3  21   2      613.71      593.12     25.03 o 
   4  21   2       32.72       41.17      9.33 o 
   5  21   2       76.32       48.80     12.31 o 
   6  21   2       86.00       75.98     16.55 o 
   7  21   2       17.35       36.90     19.51 o 
  -8  22   2      131.90      104.03     30.93 o 
  -7  22   2        6.37       13.95     13.85 o 
  -6  22   2       28.11        7.36     20.71 o 
  -5  22   2      431.94      418.26     24.66 o 
  -4  22   2      744.92      781.99     31.48 o 
  -3  22   2        1.49        8.97     10.13 o 
  -2  22   2     1743.25     1736.47     92.76 o 
  -1  22   2     3478.86     3749.92    156.89 o 
   0  22   2      459.55      530.14     20.03 o 
   1  22   2     2445.38     2704.47     59.91 o 
   2  22   2      636.73      640.59     20.89 o 
   3  22   2      420.82      433.56     27.75 o 
   4  22   2      106.62      105.15     15.18 o 
   5  22   2      216.51      208.49     29.61 o 
   6  22   2       72.95       59.18     15.69 o 
   7  22   2       36.36       34.81     16.45 o 
  -8  23   2        8.13       20.85     14.78 o 
  -7  23   2      121.86       85.45     26.25 o 
  -6  23   2       44.69       36.88     11.21 o 
  -5  23   2      145.46      124.80     24.20 o 
  -4  23   2      125.68      116.02     16.16 o 
  -3  23   2      553.65      562.55     40.75 o 
  -2  23   2       11.17       19.72      8.13 o 
  -1  23   2     1156.64     1297.89     68.48 o 
   0  23   2     1133.93     1197.83     37.40 o 
   1  23   2       30.47       25.80      6.98 o 
   2  23   2     1437.09     1449.70     55.85 o 
   3  23   2       36.26       22.00      7.14 o 
   4  23   2      362.00      426.35     26.35 o 
   5  23   2        9.05       13.98     10.43 o 
   6  23   2       86.34       64.31     18.07 o 
   7  23   2       29.15       11.21     24.91 o 
  -7  24   2      387.31      330.83     36.64 o 
  -6  24   2      228.33      250.10     41.56 o 
  -5  24   2      987.03     1155.77     93.68 o 
  -4  24   2       61.79       54.52      9.69 o 
  -3  24   2     1581.10     1740.02     58.29 o 
  -2  24   2      459.10      485.44     63.67 o 
  -1  24   2      167.03      205.51     22.72 o 
   0  24   2       76.61       51.97      9.68 o 
   1  24   2      301.76      345.92     30.24 o 
   2  24   2      208.93      179.22     17.86 o 
   3  24   2      145.89      127.61     16.14 o 
   4  24   2      308.44      266.88     29.88 o 
   5  24   2       93.91       45.94     11.90 o 
   6  24   2      808.26      875.57     73.50 o 
  -7  25   2       21.78        5.69     30.18 o 
  -6  25   2        4.31       19.62     18.77 o 
  -5  25   2      121.31       83.09     18.34 o 
  -4  25   2      215.34      226.18     29.74 o 
  -3  25   2       12.67       12.08     17.91 o 
  -2  25   2       87.41       65.46     18.91 o 
  -1  25   2        5.84       23.13     12.95 o 
   0  25   2       87.66       72.72     18.70 o 
   1  25   2       87.31       74.47     11.41 o 
   2  25   2       47.92       39.62      8.74 o 
   3  25   2      143.19      125.29     23.71 o 
   4  25   2      119.36      126.05     21.77 o 
   5  25   2        4.53       13.37     11.49 o 
   6  25   2        1.06       45.44     15.19 o 
  -7  26   2      143.25      142.97     39.60 o 
  -6  26   2        2.87       32.21     21.58 o 
  -5  26   2      273.03      240.71     39.38 o 
  -4  26   2       13.72       28.94     14.38 o 
  -3  26   2     1135.32     1197.56     79.89 o 
  -2  26   2       93.53       70.62     17.09 o 
  -1  26   2      584.43      598.12     36.37 o 
   0  26   2      848.83      963.15     67.47 o 
   1  26   2      481.18      540.58     35.28 o 
   2  26   2     1495.15     1603.69     75.99 o 
   3  26   2      357.20      386.68     32.68 o 
   4  26   2      114.21      122.74     22.42 o 
   5  26   2       17.59       32.20     19.12 o 
   6  26   2      206.21      166.59     43.62 o 
  -6  27   2       36.15       50.16     15.99 o 
  -5  27   2        2.89       18.26     15.05 o 
  -4  27   2        2.83      -16.13     25.80 o 
  -3  27   2      182.70      198.74     38.89 o 
  -2  27   2      241.68      249.43     44.29 o 
  -1  27   2        0.85       24.87      9.79 o 
   0  27   2      534.92      526.88     36.27 o 
   1  27   2      172.49      164.01     29.85 o 
   2  27   2       76.11       56.55     15.09 o 
   3  27   2      118.72       71.45     15.01 o 
   4  27   2       26.62       29.24     11.65 o 
   5  27   2      316.27      293.90     54.20 o 
  -6  28   2       79.97       71.42     20.72 o 
  -5  28   2        3.92      -22.85     34.98 o 
  -4  28   2      140.59      106.11     41.49 o 
  -3  28   2      286.59      275.82     45.21 o 
  -2  28   2      947.98     1031.63     84.74 o 
  -1  28   2      171.45      167.85     31.90 o 
   0  28   2      201.74      210.79     33.21 o 
   1  28   2      218.32      254.86     45.76 o 
   2  28   2      197.27      177.09     33.49 o 
   3  28   2      124.97       99.50     22.85 o 
   4  28   2       15.70        3.56     27.74 o 
   5  28   2       53.19       23.46     26.50 o 
  -5  29   2       12.35       31.61     17.55 o 
  -4  29   2      113.45       58.80     51.06 o 
  -3  29   2        2.32        8.33     19.89 o 
  -2  29   2       90.05       50.99     17.28 o 
  -1  29   2        6.79        8.70     15.97 o 
   0  29   2        4.88       12.32     16.20 o 
   1  29   2      115.32       42.47     18.20 o 
   2  29   2       13.30       -4.20     26.20 o 
   3  29   2       88.38       76.06     27.79 o 
   4  29   2        0.33      -12.89     23.26 o 
  -4  30   2      354.01      359.71     53.08 o 
  -3  30   2       11.94       56.05     18.86 o 
  -2  30   2      246.65      263.79     39.18 o 
  -1  30   2        1.56       -2.70     16.80 o 
   0  30   2       85.61       44.14     16.90 o 
   1  30   2       15.25       27.94     15.45 o 
   2  30   2      227.71      157.70     37.88 o 
   3  30   2      383.85      401.93     41.82 o 
   4  30   2        5.72       15.22     10.42 o 
  -4  31   2       54.77       53.65     19.10 o 
  -3  31   2        1.01       41.29     16.82 o 
  -2  31   2      243.02      189.59     45.03 o 
  -1  31   2      250.06      193.99     44.01 o 
   0  31   2      183.91      137.86     65.16 o 
   1  31   2      144.57       77.24     25.06 o 
   2  31   2        9.76       28.45     13.04 o 
   3  31   2       94.91       53.21     17.68 o 
  -2  32   2       32.74       59.70     19.76 o 
  -1  32   2       88.39       64.45     19.87 o 
   0  32   2       80.55       81.95     23.32 o 
   1  32   2      330.77      342.51     64.18 o 
   2  32   2      186.20       73.13     34.99 o 
 -11   1   3        1.67       33.88     15.25 o 
 -10   1   3      982.75     1011.00     57.92 o 
  -9   1   3      208.96      251.17     31.18 o 
  -8   1   3     1942.24     1760.68    126.60 o 
  -7   1   3       71.25       58.63     11.57 o 
  -6   1   3     5107.37     5236.89     91.09 o 
  -5   1   3      918.85      927.60     20.06 o 
  -4   1   3     2949.16     2830.35     36.91 o 
  -3   1   3     6702.56     6992.30     81.33 o 
  -2   1   3      250.28      274.69     13.41 o 
  -1   1   3       50.73       87.77      6.97 o 
   0   1   3     3009.12     2916.45     21.79 o 
   1   1   3     8324.70     7921.63     53.07 o 
   2   1   3       27.11       43.31      5.78 o 
   3   1   3     4825.85     4912.87     54.98 o 
   4   1   3       16.35       15.68      8.70 o 
   5   1   3     2949.74     2939.70     56.45 o 
   6   1   3      466.98      484.97     38.31 o 
   7   1   3      246.01      185.69     28.51 o 
   8   1   3       65.79       87.22     26.62 o 
   9   1   3      106.60       46.07     29.90 o 
 -11   2   3       26.08       55.55     15.45 o 
 -10   2   3      157.20      113.30     31.10 o 
  -9   2   3       11.80       -3.14     21.71 o 
  -8   2   3      300.64      321.96     30.80 o 
  -7   2   3       34.48       31.05      7.68 o 
  -6   2   3      362.29      383.30     19.43 o 
  -5   2   3      807.05      860.17     18.76 o 
  -4   2   3     5939.05     6151.97     65.05 o 
  -3   2   3      107.32       89.16      9.65 o 
  -2   2   3     3040.54     2816.81     26.25 o 
  -1   2   3     5918.92     5632.30     38.09 o 
   0   2   3      633.25      618.10     13.41 o 
   1   2   3     8089.35     7746.43     46.36 o 
   2   2   3      818.40      770.34     22.68 o 
   3   2   3      122.92      106.18      8.93 o 
   4   2   3      192.17      179.87     15.33 o 
   5   2   3      220.97      211.65     23.77 o 
   6   2   3       22.70       16.75      5.66 o 
   7   2   3       97.91       91.96     14.65 o 
   8   2   3       24.02       20.98     21.14 o 
   9   2   3      417.50      482.00     63.45 o 
 -11   3   3      225.57      141.57     43.72 o 
 -10   3   3       10.94       26.75     19.98 o 
  -9   3   3      363.87      387.76     39.39 o 
  -8   3   3      620.46      677.36     44.93 o 
  -7   3   3       79.29       90.72     15.88 o 
  -6   3   3        1.82       25.56      7.11 o 
  -5   3   3     1583.68     1529.06     28.83 o 
  -4   3   3     5756.27     6005.81     63.91 o 
  -3   3   3      161.73      267.83     13.61 o 
  -2   3   3     2923.18     2839.52     23.33 o 
  -1   3   3    15630.07    15892.96    116.01 o 
   0   3   3     1529.72     1253.69     23.05 o 
   1   3   3    10189.72    10683.82    119.07 o 
   2   3   3      404.86      361.64     13.49 o 
   3   3   3      324.84      344.09     23.15 o 
   4   3   3      818.94      852.84     22.83 o 
   5   3   3      672.20      686.71     22.17 o 
   6   3   3      511.63      515.44     35.17 o 
   7   3   3        7.52       11.99     11.44 o 
   8   3   3      130.08      119.91     27.01 o 
   9   3   3      197.85      166.75     45.31 o 
 -11   4   3        4.04       23.16     20.31 o 
 -10   4   3       16.78       34.12     15.10 o 
  -9   4   3      264.26      253.46     31.76 o 
  -8   4   3       25.72       22.34     27.92 o 
  -7   4   3      101.85       93.38     14.67 o 
  -6   4   3      151.65      121.64     13.41 o 
  -5   4   3      497.30      487.15     20.73 o 
  -4   4   3      193.00      173.95     10.93 o 
  -3   4   3     2171.72     2139.01     32.81 o 
  -2   4   3     1190.36     1254.99     20.41 o 
  -1   4   3     3507.05     3632.90     29.28 o 
   0   4   3     1249.42     1243.96     23.16 o 
   1   4   3      801.41      844.74     20.78 o 
   2   4   3     1236.37     1126.47     22.86 o 
   3   4   3      667.12      675.26     25.74 o 
   4   4   3      638.55      657.37     19.42 o 
   5   4   3        0.35       18.03      8.72 o 
   6   4   3      259.78      267.38     26.38 o 
   7   4   3      103.66       80.48     16.64 o 
   8   4   3      459.86      446.26     43.74 o 
   9   4   3       25.28       23.26     37.41 o 
 -11   5   3      113.56      104.51     45.56 o 
 -10   5   3      617.50      684.47     74.65 o 
  -9   5   3     1924.33     1866.67    140.22 o 
  -8   5   3       18.93       38.68     14.53 o 
  -7   5   3     4229.50     4379.03     80.06 o 
  -6   5   3        6.85       22.84      6.85 o 
  -5   5   3      889.30      877.32     20.47 o 
  -4   5   3        1.49        7.01      5.87 o 
  -3   5   3      449.67      523.29     15.43 o 
  -2   5   3      104.12       84.43      7.17 o 
  -1   5   3     2584.83     2409.82     21.23 o 
   0   5   3       99.86       41.74      6.57 o 
   1   5   3     2857.47     2928.65     38.55 o 
   2   5   3     7880.46     7799.67    104.44 o 
   3   5   3      402.18      439.79     21.23 o 
   4   5   3     8571.95     9018.56    150.60 o 
   5   5   3     2402.24     2317.64     54.94 o 
   6   5   3     2771.96     2811.88     83.35 o 
   7   5   3       12.73       10.34     11.16 o 
   8   5   3       33.98        8.19     23.88 o 
   9   5   3       16.73       13.05     25.69 o 
 -10   6   3      255.53      288.62     39.64 o 
  -9   6   3       14.87       19.42     13.60 o 
  -8   6   3       22.45       47.63     13.35 o 
  -7   6   3     1602.17     1609.69     48.34 o 
  -6   6   3        3.66       28.28      5.93 o 
  -5   6   3      538.16      544.17     17.80 o 
  -4   6   3     1284.85     1185.66     19.29 o 
  -3   6   3      614.29      570.01     17.28 o 
  -2   6   3       64.50       71.12      6.48 o 
  -1   6   3     1622.10     1686.77     23.64 o 
   0   6   3     4588.52     4461.14     53.24 o 
   1   6   3      199.38      212.73      9.66 o 
   2   6   3     4906.53     4844.52     50.14 o 
   3   6   3      128.31      116.06      9.25 o 
   4   6   3      135.55      116.46     13.33 o 
   5   6   3      112.82      108.36     16.42 o 
   6   6   3      165.31      164.49     18.83 o 
   7   6   3      501.70      543.79     27.65 o 
   8   6   3      471.89      497.17     45.57 o 
   9   6   3        5.68       45.32     16.74 o 
 -10   7   3       91.30       33.30     14.68 o 
  -9   7   3      237.98      202.88     38.62 o 
  -8   7   3       39.37       40.01     12.73 o 
  -7   7   3        1.71       23.73      8.05 o 
  -6   7   3        8.68       11.71     11.45 o 
  -5   7   3     1039.51     1018.40     23.95 o 
  -4   7   3       41.13       40.22      5.79 o 
  -3   7   3     2890.32     2844.99     33.68 o 
  -2   7   3       27.03       49.66      4.53 o 
  -1   7   3     1699.06     1552.69     23.23 o 
   0   7   3    12061.74    12096.17    138.80 o 
   1   7   3     1150.44     1151.20     28.74 o 
   2   7   3     1418.48     1440.18     20.12 o 
   3   7   3       26.54       33.28      6.00 o 
   4   7   3      808.90      790.74     21.87 o 
   5   7   3       34.46       31.49     10.93 o 
   6   7   3      411.50      400.99     35.67 o 
   7   7   3       24.56       25.93      9.49 o 
   8   7   3        1.73       24.27     22.46 o 
   9   7   3      470.56      603.05     70.61 o 
 -10   8   3       23.46       45.89     15.10 o 
  -9   8   3       26.23       13.16     29.57 o 
  -8   8   3      333.06      357.64     40.32 o 
  -7   8   3      208.31      201.62     19.31 o 
  -6   8   3      897.45      886.21     23.02 o 
  -5   8   3      104.50       85.72      9.67 o 
  -4   8   3     1234.68     1170.80     21.78 o 
  -3   8   3      472.71      530.68     21.72 o 
  -2   8   3      583.29      569.44     16.05 o 
  -1   8   3     3129.74     3194.10     39.71 o 
   0   8   3     3759.14     4046.93     53.45 o 
   1   8   3     2142.56     2074.77     27.93 o 
   2   8   3     1684.19     1677.79     22.27 o 
   3   8   3     1205.25     1181.33     25.57 o 
   4   8   3      260.65      297.77     26.98 o 
   5   8   3        3.93       17.76      6.80 o 
   6   8   3       19.55       20.98      7.24 o 
   7   8   3      134.75      126.49     23.98 o 
   8   8   3        0.80       13.65     28.53 o 
   9   8   3      390.08      322.41     50.18 o 
 -10   9   3      131.65       99.35     26.22 o 
  -9   9   3      154.53      165.81     31.51 o 
  -8   9   3     2560.22     2809.72    147.49 o 
  -7   9   3       38.48       13.43     11.66 o 
  -6   9   3     1115.03     1133.62     34.38 o 
  -5   9   3      566.53      581.34     20.44 o 
  -4   9   3      118.34      175.41     11.07 o 
  -3   9   3       31.20       49.45      6.67 o 
  -2   9   3      723.03      725.65     13.51 o 
  -1   9   3        5.43       12.49      5.35 o 
   0   9   3     1226.42     1211.81     22.34 o 
   1   9   3      297.46      226.28     10.50 o 
   2   9   3       77.99       62.93      5.07 o 
   3   9   3     1688.31     1645.25     27.95 o 
   4   9   3      307.95      393.93     30.69 o 
   5   9   3     5734.30     5877.29    111.49 o 
   6   9   3       80.73       66.22     16.52 o 
   7   9   3      132.84      127.45     27.37 o 
   8   9   3        1.25        7.00     12.28 o 
   9   9   3       75.23       71.83     31.86 o 
 -10  10   3        0.39       -9.04     18.67 o 
  -9  10   3        1.88       21.81     23.05 o 
  -8  10   3       10.16       37.60     26.31 o 
  -7  10   3        9.27       14.48     10.64 o 
  -6  10   3     1037.45     1031.07     28.77 o 
  -5  10   3      107.80       96.92     11.09 o 
  -4  10   3        7.77       12.91      7.89 o 
  -3  10   3       40.04       44.57      5.83 o 
  -2  10   3       15.10       16.41      5.78 o 
  -1  10   3       24.38       28.17      6.89 o 
   0  10   3       11.91       16.38      4.89 o 
   1  10   3      266.87      326.00     14.13 o 
   2  10   3       30.79       17.82      5.58 o 
   3  10   3      139.96      158.40     12.33 o 
   4  10   3       50.32       39.44     11.72 o 
   5  10   3        2.98       20.57      9.74 o 
   6  10   3      520.02      522.95     38.84 o 
   7  10   3        9.64       26.43     11.49 o 
   8  10   3        1.86       46.09     18.07 o 
   9  10   3        5.68       26.44     21.20 o 
 -10  11   3      260.60      253.22     39.16 o 
  -9  11   3        4.97       28.52     13.54 o 
  -8  11   3       91.24      103.72     18.52 o 
  -7  11   3      234.54      216.32     21.72 o 
  -6  11   3     3072.07     3169.39     65.32 o 
  -5  11   3       99.43       80.68     10.05 o 
  -4  11   3     2721.19     2793.62     45.59 o 
  -3  11   3      145.89      155.48      9.30 o 
  -2  11   3     2177.52     2201.92     29.41 o 
  -1  11   3     1894.99     1786.47     28.70 o 
   0  11   3     1124.00     1126.87     17.46 o 
   1  11   3     1313.26     1201.48     18.14 o 
   2  11   3       15.55       37.84      6.53 o 
   3  11   3      261.76      262.22     19.23 o 
   4  11   3      108.73      101.98     18.84 o 
   5  11   3     2463.38     2396.31     65.92 o 
   6  11   3       21.56       22.00     10.53 o 
   7  11   3       46.50       40.76     12.24 o 
   8  11   3        2.46       44.65     40.61 o 
   9  11   3      123.62       81.15     25.36 o 
 -10  12   3       85.66       64.82     16.56 o 
  -9  12   3       11.28       23.15     26.92 o 
  -8  12   3       43.51       53.52     17.67 o 
  -7  12   3      339.21      386.13     31.98 o 
  -6  12   3       91.57       84.03     11.88 o 
  -5  12   3       85.61       59.76      8.30 o 
  -4  12   3     1920.46     2003.32     44.90 o 
  -3  12   3      277.39      274.22     13.70 o 
  -2  12   3      552.24      495.57     23.94 o 
  -1  12   3     4315.07     4463.85     58.07 o 
   0  12   3     2140.88     2335.53     36.92 o 
   1  12   3      664.27      644.73     21.63 o 
   2  12   3       62.31       58.52      6.67 o 
   3  12   3       14.39       17.05      5.37 o 
   4  12   3      268.36      273.38     11.12 o 
   5  12   3      101.42       69.32     12.28 o 
   6  12   3      172.75      146.69     22.22 o 
   7  12   3      340.02      342.59     57.14 o 
   8  12   3       43.13       52.39     20.05 o 
   9  12   3       46.57       29.87     19.66 o 
 -10  13   3       21.93       27.70     16.27 o 
  -9  13   3      301.35      367.31     68.07 o 
  -8  13   3       12.10       30.18     11.56 o 
  -7  13   3      623.32      591.23     31.57 o 
  -6  13   3        8.54       11.05     11.51 o 
  -5  13   3     2596.95     2644.48     49.76 o 
  -4  13   3     4051.20     4030.63     71.06 o 
  -3  13   3     2103.06     2131.60     35.55 o 
  -2  13   3     1867.52     1905.60     36.68 o 
  -1  13   3     3057.18     3257.19     53.39 o 
   0  13   3     2271.58     2337.37     39.06 o 
   1  13   3      253.37      248.08     14.22 o 
   2  13   3      405.01      342.72     20.67 o 
   3  13   3      149.75      126.49     12.96 o 
   4  13   3      863.68      856.65     20.70 o 
   5  13   3      393.08      385.47     31.22 o 
   6  13   3       68.26       26.35     13.72 o 
   7  13   3      212.52      212.49     36.44 o 
   8  13   3      134.11       97.51     26.12 o 
   9  13   3      594.87      715.41    117.18 o 
 -10  14   3       47.59       48.52     18.77 o 
  -9  14   3       99.84      117.89     27.76 o 
  -8  14   3      196.39      137.07     25.07 o 
  -7  14   3       18.55       15.34     15.84 o 
  -6  14   3      263.68      183.52     21.59 o 
  -5  14   3      288.00      254.69     25.81 o 
  -4  14   3      175.55      154.63     17.79 o 
  -3  14   3      635.84      614.62     15.78 o 
  -2  14   3     1026.58     1056.54     30.41 o 
  -1  14   3        0.34       12.92      5.18 o 
   0  14   3      157.97      201.81     13.76 o 
   1  14   3       45.24       45.08      6.09 o 
   2  14   3      921.85      903.11     30.01 o 
   3  14   3        0.67       12.69      5.46 o 
   4  14   3        2.31       17.93      4.07 o 
   5  14   3       17.34       15.07      7.98 o 
   6  14   3      234.48      248.85     43.55 o 
   7  14   3       73.24       42.82     20.52 o 
   8  14   3      500.04      622.48     61.85 o 
  -9  15   3      698.57      824.97     68.89 o 
  -8  15   3        1.57       28.36     16.58 o 
  -7  15   3     2086.83     2238.62     86.75 o 
  -6  15   3       48.25       36.33     19.28 o 
  -5  15   3     5825.43     6021.31    157.96 o 
  -4  15   3       98.59       78.48     10.19 o 
  -3  15   3      415.90      417.06     12.43 o 
  -2  15   3     1029.08     1031.40     28.00 o 
  -1  15   3        1.37       27.90      6.63 o 
   0  15   3     1613.42     1556.79     34.00 o 
   1  15   3       25.12       33.66      6.07 o 
   2  15   3     3164.63     3192.53     59.08 o 
   3  15   3      248.77      259.68     15.20 o 
   4  15   3     3296.63     3510.73     71.46 o 
   5  15   3      847.48      830.36     36.48 o 
   6  15   3     1325.18     1459.70     76.92 o 
   7  15   3       48.38       38.79     14.34 o 
   8  15   3       72.70       58.99     23.71 o 
  -9  16   3        0.57       22.69     10.34 o 
  -8  16   3       15.53       21.65     19.31 o 
  -7  16   3       66.15       68.90     15.72 o 
  -6  16   3      646.71      664.51     36.67 o 
  -5  16   3      865.31      823.41     32.01 o 
  -4  16   3       29.85       38.67      7.28 o 
  -3  16   3     3259.91     3276.68     74.73 o 
  -2  16   3     1628.58     1798.14     43.68 o 
  -1  16   3       10.53       35.60      6.26 o 
   0  16   3     3491.51     3514.70     78.88 o 
   1  16   3        0.52       17.30      7.98 o 
   2  16   3     1818.98     1875.80     38.93 o 
   3  16   3      431.06      420.84     26.77 o 
   4  16   3        0.22        1.65      9.16 o 
   5  16   3      233.54      255.53     23.55 o 
   6  16   3      865.99      871.99     91.76 o 
   7  16   3      193.29      233.22     37.01 o 
   8  16   3      279.77      294.07     43.50 o 
  -9  17   3       35.19       24.00     34.54 o 
  -8  17   3        8.22       -7.41     12.96 o 
  -7  17   3        1.84       26.02     11.08 o 
  -6  17   3      304.78      277.81     27.74 o 
  -5  17   3      211.40      232.65     24.20 o 
  -4  17   3      855.95      918.61     30.52 o 
  -3  17   3     2630.79     2675.36     59.58 o 
  -2  17   3     1712.48     1713.92     52.92 o 
  -1  17   3     2704.48     2801.89     61.72 o 
   0  17   3     2796.91     2840.15     60.99 o 
   1  17   3      330.79      376.87     16.59 o 
   2  17   3      246.90      240.87     19.73 o 
   3  17   3      159.80      154.11     13.60 o 
   4  17   3       23.62       32.79      7.65 o 
   5  17   3        1.39       16.24      7.35 o 
   6  17   3      253.47      233.28     34.24 o 
   7  17   3       33.80       36.03     18.65 o 
   8  17   3      147.99       98.02     34.89 o 
  -9  18   3      384.67      352.95     44.32 o 
  -8  18   3       60.92       70.49     15.77 o 
  -7  18   3       13.69       23.10     14.07 o 
  -6  18   3       84.74       88.24     18.79 o 
  -5  18   3      107.91       81.35     14.64 o 
  -4  18   3      615.45      601.88     21.73 o 
  -3  18   3      496.13      510.49     44.19 o 
  -2  18   3     2643.59     2726.99     60.99 o 
  -1  18   3     1987.56     2102.52     58.89 o 
   0  18   3       33.36       28.23      6.18 o 
   1  18   3      245.49      252.88     17.64 o 
   2  18   3      610.07      643.89     30.52 o 
   3  18   3       32.07       13.52     10.12 o 
   4  18   3        6.16       17.82      8.98 o 
   5  18   3      109.56       89.49     11.86 o 
   6  18   3      272.35      298.38     69.23 o 
   7  18   3      410.49      436.34     45.91 o 
   8  18   3        2.25      -17.57     20.96 o 
  -9  19   3       84.27       42.09     20.74 o 
  -8  19   3      478.05      531.66     48.62 o 
  -7  19   3      141.50      100.55     22.11 o 
  -6  19   3     1329.49     1408.85     57.82 o 
  -5  19   3        6.31        3.48     14.89 o 
  -4  19   3     1323.60     1362.40     44.14 o 
  -3  19   3       38.15       35.85     10.26 o 
  -2  19   3      100.23       80.77     13.91 o 
  -1  19   3      106.40       81.60     13.05 o 
   0  19   3      244.24      281.71     17.71 o 
   1  19   3     1724.68     1861.43     36.69 o 
   2  19   3        1.48       -0.23      7.36 o 
   3  19   3     3714.66     3819.41    103.88 o 
   4  19   3       40.25       30.83      6.95 o 
   5  19   3     1626.67     1659.76     78.79 o 
   6  19   3      175.16      172.01     29.64 o 
   7  19   3      479.67      516.39     48.47 o 
  -8  20   3        4.78       -0.89     17.65 o 
  -7  20   3       12.21       24.69     14.53 o 
  -6  20   3       64.58       32.78     11.87 o 
  -5  20   3      161.26      154.07     20.66 o 
  -4  20   3       60.01       61.33     13.01 o 
  -3  20   3       35.34       68.40     16.41 o 
  -2  20   3      323.47      320.20     26.31 o 
  -1  20   3      407.56      438.99     36.66 o 
   0  20   3       87.59       47.32     12.94 o 
   1  20   3      470.47      433.30     34.31 o 
   2  20   3       84.14       76.40     10.82 o 
   3  20   3       13.93        2.34      7.73 o 
   4  20   3      121.70       92.24     13.36 o 
   5  20   3       50.64       24.38     10.47 o 
   6  20   3      175.58      138.32     31.10 o 
   7  20   3        2.08       31.24     17.34 o 
  -8  21   3      221.02      213.52     59.47 o 
  -7  21   3       42.26      -13.11     17.70 o 
  -6  21   3      388.12      442.86     38.71 o 
  -5  21   3      116.55       79.30     14.07 o 
  -4  21   3      446.64      445.66     37.51 o 
  -3  21   3      185.64      164.95     25.89 o 
  -2  21   3     1474.25     1559.41     53.03 o 
  -1  21   3     1299.72     1218.03     39.02 o 
   0  21   3      162.07       91.84     15.04 o 
   1  21   3     2167.23     2260.50     53.74 o 
   2  21   3       33.93       28.35      5.70 o 
   3  21   3      219.94      225.25     23.75 o 
   4  21   3       14.95       -1.50      6.28 o 
   5  21   3      401.60      436.42     30.67 o 
   6  21   3        1.36       19.03     12.91 o 
   7  21   3       63.32       45.14     15.89 o 
  -8  22   3       48.36       25.26     14.17 o 
  -7  22   3        0.84       11.51     24.96 o 
  -6  22   3       92.20       52.35     18.85 o 
  -5  22   3      421.58      390.78     41.35 o 
  -4  22   3        1.91       27.13     13.17 o 
  -3  22   3       58.59       58.28     14.17 o 
  -2  22   3     1252.55     1256.71     46.37 o 
  -1  22   3      839.20      820.87     37.03 o 
   0  22   3      380.20      478.38     24.30 o 
   1  22   3       19.40       16.12      8.78 o 
   2  22   3        2.75       -4.92      6.38 o 
   3  22   3      115.01       66.01     10.72 o 
   4  22   3       81.90       34.81      9.70 o 
   5  22   3       62.87       49.24     12.78 o 
   6  22   3      151.94      145.01     31.13 o 
   7  22   3      106.34       84.87     28.01 o 
  -7  23   3      354.40      356.21     40.46 o 
  -6  23   3       12.72      -18.41     38.99 o 
  -5  23   3      335.98      471.43     46.64 o 
  -4  23   3      293.75      309.63     47.75 o 
  -3  23   3      318.05      293.08     41.33 o 
  -2  23   3       55.06       44.41     15.15 o 
  -1  23   3     1800.13     1824.62     92.26 o 
   0  23   3      636.48      683.48     39.18 o 
   1  23   3        1.25        4.99      5.08 o 
   2  23   3       28.81       21.39      5.98 o 
   3  23   3       20.82       15.79      7.80 o 
   4  23   3      109.17      103.39     18.85 o 
   5  23   3        1.00       10.85     12.26 o 
   6  23   3      304.36      286.11     38.34 o 
  -7  24   3       38.91       30.85     17.83 o 
  -6  24   3       22.48       32.03     14.56 o 
  -5  24   3      127.82       94.28     29.21 o 
  -4  24   3        2.86       15.97     14.59 o 
  -3  24   3       48.26       28.44     15.67 o 
  -2  24   3       12.05       48.90     12.77 o 
  -1  24   3       82.78       83.13     26.44 o 
   0  24   3       68.30       50.77     14.46 o 
   1  24   3      160.84      111.38     27.68 o 
   2  24   3      565.31      577.18     27.82 o 
   3  24   3       44.95       21.62      8.11 o 
   4  24   3      227.31      191.79     36.50 o 
   5  24   3        5.48       -6.69     27.30 o 
   6  24   3       61.65       52.80     17.04 o 
  -7  25   3      255.24      224.70     63.61 o 
  -6  25   3      121.85       75.62     24.86 o 
  -5  25   3      750.99      836.14     59.90 o 
  -4  25   3       30.60       45.75     16.20 o 
  -3  25   3      432.51      490.68     49.80 o 
  -2  25   3      286.20      310.96     46.98 o 
  -1  25   3       36.29       32.66     12.23 o 
   0  25   3      371.94      407.37     40.99 o 
   1  25   3        2.57       24.94     14.82 o 
   2  25   3      119.47      108.78     23.06 o 
   3  25   3      152.38      103.23     20.18 o 
   4  25   3      688.69      746.81     43.22 o 
   5  25   3       16.07        4.40     16.49 o 
   6  25   3      105.80       51.12     15.29 o 
  -6  26   3       28.96       46.46     21.31 o 
  -5  26   3        0.70       -2.33     18.68 o 
  -4  26   3       87.69       62.70     18.77 o 
  -3  26   3       55.64       66.53     41.93 o 
  -2  26   3        0.42        2.67     20.84 o 
  -1  26   3      287.20      246.30     45.85 o 
   0  26   3      466.50      487.15     95.59 o 
   1  26   3      103.92       58.43     19.32 o 
   2  26   3       47.54       45.69     14.75 o 
   3  26   3        1.72        7.77     10.10 o 
   4  26   3        1.02       14.88     13.06 o 
   5  26   3        0.08       15.86     30.06 o 
  -6  27   3      465.45      445.57     84.20 o 
  -5  27   3      203.20      175.52     42.04 o 
  -4  27   3      235.96      236.51     36.51 o 
  -3  27   3      404.63      496.83     43.47 o 
  -2  27   3      726.18      841.88     71.27 o 
  -1  27   3      975.69     1102.67     91.47 o 
   0  27   3      252.60      222.95     42.00 o 
   1  27   3      111.27      124.11     26.53 o 
   2  27   3       16.32       13.38     15.91 o 
   3  27   3       35.27       26.54     14.56 o 
   4  27   3       18.13       38.06     21.47 o 
   5  27   3        3.56       34.74     20.87 o 
  -5  28   3       27.71        8.34     25.88 o 
  -4  28   3      134.52       82.85     21.88 o 
  -3  28   3      218.53      197.85     31.36 o 
  -2  28   3        0.45       29.60     14.82 o 
  -1  28   3       25.42       -0.65     15.24 o 
   0  28   3      156.71      122.10     26.12 o 
   1  28   3      232.18      239.88     38.54 o 
   2  28   3       19.89       30.06     14.17 o 
   3  28   3       54.33       58.16     20.98 o 
   4  28   3        0.46       -4.73     31.73 o 
  -5  29   3       18.70       25.17     11.31 o 
  -4  29   3       91.56       65.99     21.37 o 
  -3  29   3        9.04       29.87     16.64 o 
  -2  29   3        8.05       37.05     35.92 o 
  -1  29   3      333.23      364.83     40.48 o 
   0  29   3       54.45       19.17     20.08 o 
   1  29   3        8.38       -9.16     14.13 o 
   2  29   3       34.12       40.74     19.25 o 
   3  29   3      807.84      938.16     77.64 o 
  -4  30   3       68.17       66.08     20.44 o 
  -3  30   3      165.38      104.17     29.68 o 
  -2  30   3       81.61       68.48     22.11 o 
  -1  30   3        2.14       27.68     16.40 o 
   0  30   3       22.65       33.60     16.12 o 
   1  30   3       49.58       80.59     27.77 o 
   2  30   3       73.13       67.87     22.15 o 
   3  30   3        2.54       13.07     12.42 o 
  -3  31   3       58.26       40.15     17.51 o 
  -2  31   3      178.85      125.84     32.51 o 
  -1  31   3      234.21      168.88     40.49 o 
   0  31   3      219.83      133.01     34.46 o 
   1  31   3      314.37      222.83     54.87 o 
   2  31   3       42.41       59.78     19.99 o 
  -1  32   3       19.07       23.41     17.45 o 
   0  32   3      123.71      109.47     33.14 o 
 -11   0   4       43.03       68.35     37.01 o 
 -10   0   4      182.94      201.33     48.94 o 
  -9   0   4       21.94       13.62     16.82 o 
  -8   0   4     1828.65     1961.78    195.60 o 
  -7   0   4      470.86      475.31     40.21 o 
  -6   0   4        8.22       19.78      9.76 o 
  -5   0   4       10.27       14.48      6.94 o 
  -4   0   4       43.89       39.10      6.52 o 
  -3   0   4     8957.83     9257.42    139.72 o 
  -2   0   4     2313.32     2442.63     46.71 o 
  -1   0   4     5556.16     5450.15     90.88 o 
   0   0   4     4209.41     4570.69     77.17 o 
   1   0   4    15130.70    15481.38    323.11 o 
   2   0   4     2386.28     2470.15     40.76 o 
   3   0   4     6160.70     6396.10    113.89 o 
   4   0   4      633.54      650.33     20.47 o 
   5   0   4      222.62      223.68     24.77 o 
   6   0   4      822.87      777.57     65.25 o 
   7   0   4       71.00       69.12     34.84 o 
   8   0   4      725.40      837.91    101.98 o 
   9   0   4      129.66       79.74     39.34 o 
 -10   1   4       36.93       49.84     15.10 o 
  -9   1   4      391.39      431.87     40.17 o 
  -8   1   4      229.01      260.39     26.25 o 
  -7   1   4      132.93      114.26     18.01 o 
  -6   1   4      260.91      236.78     23.14 o 
  -5   1   4      502.75      524.23     20.93 o 
  -4   1   4      184.43      220.08     12.33 o 
  -3   1   4     4596.20     4449.54     53.66 o 
  -2   1   4       28.96       28.05      4.95 o 
  -1   1   4      280.87      258.42     19.80 o 
   0   1   4      216.78      279.45     10.05 o 
   1   1   4      378.80      406.69     12.04 o 
   2   1   4      406.97      442.03     18.15 o 
   3   1   4     2100.44     2098.62     31.38 o 
   4   1   4        6.48       13.63     10.36 o 
   5   1   4     1096.78     1065.23     27.92 o 
   6   1   4        7.34       18.08     15.95 o 
   7   1   4      260.25      338.62     56.40 o 
   8   1   4      132.61      117.89     33.06 o 
   9   1   4       11.49       -4.83     41.66 o 
 -10   2   4      125.93       90.35     20.15 o 
  -9   2   4       68.05       35.28     18.38 o 
  -8   2   4      995.13     1031.45     46.96 o 
  -7   2   4      477.48      505.72     30.17 o 
  -6   2   4     2034.34     2002.51     42.70 o 
  -5   2   4      765.05      688.80     20.49 o 
  -4   2   4     1640.12     1640.43     28.91 o 
  -3   2   4     4614.99     4613.84     51.10 o 
  -2   2   4      207.72      234.87     10.40 o 
  -1   2   4     5921.20     6144.89     80.60 o 
   0   2   4      270.12      303.76     10.27 o 
   1   2   4      862.49      848.68     21.19 o 
   2   2   4      361.65      367.46     15.96 o 
   3   2   4      513.49      485.49     26.34 o 
   4   2   4       53.50       57.80      8.04 o 
   5   2   4      289.15      292.85     25.01 o 
   6   2   4      942.74      973.63     32.43 o 
   7   2   4        3.17       18.91      8.70 o 
   8   2   4      207.30      206.26     79.23 o 
   9   2   4      184.50       90.01     30.35 o 
 -10   3   4        1.16        8.03     28.44 o 
  -9   3   4        0.95       21.97     12.58 o 
  -8   3   4      160.47      167.36     22.63 o 
  -7   3   4       85.05       90.49     17.48 o 
  -6   3   4      718.45      752.36     22.60 o 
  -5   3   4      373.22      355.89     23.08 o 
  -4   3   4      349.34      291.08     17.34 o 
  -3   3   4       94.75      121.27     10.25 o 
  -2   3   4      812.44      724.55     19.78 o 
  -1   3   4     3464.55     3549.31     47.16 o 
   0   3   4       73.82       71.32      6.77 o 
   1   3   4        1.08       11.99      4.24 o 
   2   3   4      544.85      555.40     20.76 o 
   3   3   4      985.56     1072.86     24.69 o 
   4   3   4     1243.32     1166.51     31.41 o 
   5   3   4     1373.69     1410.24     52.29 o 
   6   3   4      281.24      323.11     29.42 o 
   7   3   4      413.89      416.73     37.84 o 
   8   3   4       53.85       44.09     25.85 o 
   9   3   4      269.35      324.45     63.31 o 
 -10   4   4       57.53       30.05     15.37 o 
  -9   4   4       53.93       28.41     19.07 o 
  -8   4   4      244.59      236.96     32.99 o 
  -7   4   4     2008.51     2119.67     60.63 o 
  -6   4   4      656.44      616.69     23.08 o 
  -5   4   4       80.82       58.37      7.56 o 
  -4   4   4      932.47      956.69     20.19 o 
  -3   4   4       34.59       28.71      5.31 o 
  -2   4   4     1999.90     1818.70     26.91 o 
  -1   4   4     3498.68     3732.59     45.97 o 
   0   4   4     4918.66     4848.15     57.68 o 
   1   4   4      274.70      207.08     10.73 o 
   2   4   4     4316.77     4209.37     44.93 o 
   3   4   4      197.11      184.50     17.85 o 
   4   4   4     4292.18     4379.25     95.94 o 
   5   4   4       83.34      109.20     22.69 o 
   6   4   4      104.86      118.54     21.57 o 
   7   4   4       89.68       87.70     21.72 o 
   8   4   4        1.44       20.63     55.04 o 
   9   4   4      284.61      322.98     64.84 o 
 -10   5   4      114.71       55.28     16.16 o 
  -9   5   4       55.39       37.46     21.18 o 
  -8   5   4       86.36       72.66     17.28 o 
  -7   5   4      203.14      211.78     24.41 o 
  -6   5   4      676.15      685.03     23.13 o 
  -5   5   4      123.45      129.17     13.68 o 
  -4   5   4      463.96      522.68     22.88 o 
  -3   5   4     2203.87     2303.99     29.45 o 
  -2   5   4     1324.22     1322.52     20.64 o 
  -1   5   4      192.77      215.72     12.48 o 
   0   5   4      986.97     1079.47     21.34 o 
   1   5   4     1408.75     1499.58     20.47 o 
   2   5   4       73.93       81.75      9.41 o 
   3   5   4       25.25       20.64      5.72 o 
   4   5   4       14.42       19.86      9.15 o 
   5   5   4      535.73      563.23     27.88 o 
   6   5   4      604.56      608.90     41.33 o 
   7   5   4        9.98       11.18     24.13 o 
   8   5   4       77.70       73.97     26.37 o 
   9   5   4       11.50       38.15     23.15 o 
 -10   6   4       26.64       28.57     14.95 o 
  -9   6   4     1088.59     1235.28     98.86 o 
  -8   6   4        2.98       19.59     18.55 o 
  -7   6   4      225.16      197.66     19.86 o 
  -6   6   4       53.44       41.02      7.65 o 
  -5   6   4      272.70      295.91     25.19 o 
  -4   6   4     2230.88     2268.54     34.93 o 
  -3   6   4      464.01      424.07     18.58 o 
  -2   6   4     1261.77     1245.27     24.65 o 
  -1   6   4      909.61      953.87     14.98 o 
   0   6   4     5580.94     5543.32     57.45 o 
   1   6   4     1347.21     1431.17     22.39 o 
   2   6   4     1719.67     1595.71     23.84 o 
   3   6   4      147.29      123.84     23.87 o 
   4   6   4     2119.68     2199.23     52.07 o 
   5   6   4       80.47       75.71     13.21 o 
   6   6   4        1.44       12.61      6.71 o 
   7   6   4      545.10      552.97     42.69 o 
   8   6   4      264.29      290.23     57.68 o 
   9   6   4      287.82      317.54    144.35 o 
 -10   7   4        0.40      -15.09     15.09 o 
  -9   7   4      215.43      197.33     34.53 o 
  -8   7   4      115.20      110.65     22.05 o 
  -7   7   4        1.59       -3.16      8.11 o 
  -6   7   4       39.71       28.78      8.23 o 
  -5   7   4        6.56       10.41     10.06 o 
  -4   7   4      914.17      987.06     23.81 o 
  -3   7   4       36.43       20.57      6.51 o 
  -2   7   4        0.19        7.86      4.79 o 
  -1   7   4       36.99       29.43      5.35 o 
   0   7   4      223.02      202.35     11.56 o 
   1   7   4     1655.43     1788.16     24.53 o 
   2   7   4       56.78       49.40      5.05 o 
   3   7   4      151.84      152.73     13.68 o 
   4   7   4     2035.98     2092.04     50.14 o 
   5   7   4     1221.16     1168.54     53.22 o 
   6   7   4      367.43      342.25     31.75 o 
   7   7   4       60.66       24.55     14.68 o 
   8   7   4        2.76       56.57     42.08 o 
   9   7   4      425.80      444.69     89.12 o 
 -10   8   4        3.17      -14.85     14.85 o 
  -9   8   4      319.93      356.20     43.30 o 
  -8   8   4      712.71      785.76     51.08 o 
  -7   8   4      262.06      275.42     29.24 o 
  -6   8   4     1278.73     1319.11     34.08 o 
  -5   8   4      346.32      346.64     23.25 o 
  -4   8   4      255.63      224.17     17.52 o 
  -3   8   4      828.68      767.69     16.20 o 
  -2   8   4      514.34      538.17     21.54 o 
  -1   8   4       39.38       39.76      4.65 o 
   0   8   4      103.37      107.19      7.60 o 
   1   8   4      789.03      732.80     14.57 o 
   2   8   4      121.10      140.09     10.33 o 
   3   8   4     3270.26     3298.84     68.51 o 
   4   8   4       60.27       57.87      9.94 o 
   5   8   4     1243.58     1198.26     38.22 o 
   6   8   4      582.25      605.51     29.08 o 
   7   8   4      228.90      202.00     35.01 o 
   8   8   4      141.31      139.91     37.90 o 
   9   8   4      165.54       76.82     23.93 o 
 -10   9   4       51.38       51.02     15.91 o 
  -9   9   4      371.38      409.45     34.89 o 
  -8   9   4      335.65      342.30     52.95 o 
  -7   9   4      255.55      247.18     28.01 o 
  -6   9   4      165.53      144.55     28.33 o 
  -5   9   4        4.55        9.21      4.54 o 
  -4   9   4       93.83       86.13     12.07 o 
  -3   9   4     2370.06     2465.88     41.39 o 
  -2   9   4      286.45      256.85     12.12 o 
  -1   9   4      158.80      111.60      7.68 o 
   0   9   4      124.04      126.10      8.96 o 
   1   9   4       78.19       69.90      7.97 o 
   2   9   4      324.84      348.06     20.51 o 
   3   9   4     1355.89     1297.74     35.36 o 
   4   9   4       42.66       45.62     12.37 o 
   5   9   4      195.11      125.91     14.84 o 
   6   9   4      125.71       96.66     17.83 o 
   7   9   4      229.97      256.99     47.72 o 
   8   9   4        1.77       53.70     34.46 o 
 -10  10   4      296.83      321.66     40.77 o 
  -9  10   4        8.51       21.06     27.49 o 
  -8  10   4      353.28      391.79     33.91 o 
  -7  10   4        1.15      -12.27     12.27 o 
  -6  10   4        4.20       14.65      8.69 o 
  -5  10   4       10.45       21.45      4.32 o 
  -4  10   4      726.08      780.40     21.20 o 
  -3  10   4     1795.23     1897.75     32.72 o 
  -2  10   4      143.29      182.50     10.65 o 
  -1  10   4     3505.44     3549.86     47.70 o 
   0  10   4     5919.34     6400.29     81.11 o 
   1  10   4     2907.49     2849.64     42.38 o 
   2  10   4      107.19      110.68     11.53 o 
   3  10   4     2070.52     2147.00     52.85 o 
   4  10   4       89.49       61.07     12.77 o 
   5  10   4      784.87      807.34     30.61 o 
   6  10   4       43.17       29.72     13.58 o 
   7  10   4       67.80       54.39     16.85 o 
   8  10   4      406.94      387.25     41.16 o 
 -10  11   4        2.94       -7.63     15.07 o 
  -9  11   4       84.11       55.91     17.01 o 
  -8  11   4       60.04       30.58     16.35 o 
  -7  11   4        5.40        1.92     15.97 o 
  -6  11   4        6.07       14.23     11.40 o 
  -5  11   4      929.52      949.38     31.11 o 
  -4  11   4        0.09       23.61      6.26 o 
  -3  11   4      612.12      614.02     16.42 o 
  -2  11   4      462.67      525.54     23.09 o 
  -1  11   4      896.87      781.73     18.78 o 
   0  11   4        0.58       18.13      4.16 o 
   1  11   4       86.52       81.15      7.61 o 
   2  11   4      448.93      442.30     13.27 o 
   3  11   4     2794.54     2762.99     54.26 o 
   4  11   4     1252.09     1223.12     46.61 o 
   5  11   4       77.63       52.15     11.01 o 
   6  11   4        3.01       -9.49     15.23 o 
   7  11   4        3.68        0.35     18.12 o 
   8  11   4      143.87       63.86     27.21 o 
 -10  12   4       43.88       62.55     15.19 o 
  -9  12   4       54.59       52.93     14.53 o 
  -8  12   4      939.23     1006.09     89.90 o 
  -7  12   4      515.58      505.48     25.81 o 
  -6  12   4     1023.58     1041.19     43.14 o 
  -5  12   4     1616.20     1717.77     41.22 o 
  -4  12   4     1994.92     2000.07     41.36 o 
  -3  12   4      996.34      997.14     22.32 o 
  -2  12   4     2035.04     2125.60     42.68 o 
  -1  12   4      252.68      249.09     19.23 o 
   0  12   4      511.95      571.00     19.37 o 
   1  12   4      493.63      554.48     13.75 o 
   2  12   4      350.02      363.25     15.80 o 
   3  12   4       60.80       70.01      9.71 o 
   4  12   4     1501.21     1452.32     44.94 o 
   5  12   4      273.21      303.26     25.93 o 
   6  12   4        1.77       16.59      8.66 o 
   7  12   4      520.56      553.69     41.21 o 
   8  12   4      259.14      173.49     44.24 o 
 -10  13   4       19.38       35.53     14.69 o 
  -9  13   4      284.74      315.58     57.52 o 
  -8  13   4       44.14       32.03      9.49 o 
  -7  13   4      193.12      178.01     21.67 o 
  -6  13   4      162.86      151.70     19.45 o 
  -5  13   4      594.63      611.37     28.04 o 
  -4  13   4       82.42       84.60      9.35 o 
  -3  13   4       24.43       28.36      6.19 o 
  -2  13   4      739.26      758.21     22.07 o 
  -1  13   4      453.19      524.45     25.65 o 
   0  13   4       55.22       56.76      8.63 o 
   1  13   4      126.24      117.73     13.10 o 
   2  13   4      224.08      178.63     18.50 o 
   3  13   4        5.67       11.29      6.41 o 
   4  13   4      188.12      196.75     20.09 o 
   5  13   4        2.37        9.64     14.45 o 
   6  13   4      384.44      406.77     43.88 o 
   7  13   4      101.84       98.98     21.63 o 
   8  13   4      155.11      128.06     41.97 o 
  -9  14   4      566.51      644.43     79.54 o 
  -8  14   4       81.52       53.75     17.67 o 
  -7  14   4      942.35      969.88     45.97 o 
  -6  14   4       43.89       39.55     10.95 o 
  -5  14   4       23.19       24.09      7.92 o 
  -4  14   4     1773.83     1843.86     36.34 o 
  -3  14   4       32.18       46.50      8.75 o 
  -2  14   4     2608.45     2626.19     57.56 o 
  -1  14   4       17.40        7.80     11.60 o 
   0  14   4     3531.44     3641.83     63.33 o 
   1  14   4       53.20       59.77      6.86 o 
   2  14   4     2180.31     2174.92     41.10 o 
   3  14   4      713.88      774.91     18.36 o 
   4  14   4      181.05      163.54     19.83 o 
   5  14   4       65.65       56.12     13.74 o 
   6  14   4      159.84      114.27     27.42 o 
   7  14   4      142.08      129.93     32.70 o 
   8  14   4       16.61       14.92     13.89 o 
  -9  15   4       72.01       37.05     15.44 o 
  -8  15   4      493.46      480.58     38.79 o 
  -7  15   4      289.12      207.25     39.88 o 
  -6  15   4       22.10       42.95     12.62 o 
  -5  15   4      265.66      275.57     23.30 o 
  -4  15   4      279.26      234.39     18.11 o 
  -3  15   4        1.27       20.47      6.96 o 
  -2  15   4        8.44       -0.88      8.19 o 
  -1  15   4     2647.71     2776.97     60.05 o 
   0  15   4     1664.86     1733.03     51.53 o 
   1  15   4       20.33       16.46      4.15 o 
   2  15   4      242.46      264.79     17.20 o 
   3  15   4      324.26      305.38     20.58 o 
   4  15   4      859.20      839.66     40.39 o 
   5  15   4       30.15       30.81      9.92 o 
   6  15   4       56.53       61.48     19.22 o 
   7  15   4       15.55       40.76     17.35 o 
   8  15   4       11.11       10.32     16.41 o 
  -9  16   4      205.70      153.11     41.84 o 
  -8  16   4      177.67      121.96     23.71 o 
  -7  16   4     1523.17     1571.80     76.25 o 
  -6  16   4      123.37       87.87     16.07 o 
  -5  16   4      638.51      667.57     24.50 o 
  -4  16   4      698.89      716.32     23.42 o 
  -3  16   4      235.40      270.14     15.48 o 
  -2  16   4     1911.87     1962.77     46.21 o 
  -1  16   4      123.05      123.16     16.37 o 
   0  16   4     1971.28     2001.66     50.16 o 
   1  16   4      112.62      125.45     12.98 o 
   2  16   4        5.12       10.22      5.22 o 
   3  16   4       44.07       24.97      4.76 o 
   4  16   4      679.32      704.02     30.59 o 
   5  16   4      127.53       75.29     13.83 o 
   6  16   4       44.23       49.33     15.82 o 
   7  16   4      263.98      333.52     37.60 o 
  -9  17   4       29.31       34.25     19.02 o 
  -8  17   4       48.45       48.86     18.04 o 
  -7  17   4      977.92     1001.78     71.19 o 
  -6  17   4      514.40      495.49     26.86 o 
  -5  17   4      180.22      193.96     20.74 o 
  -4  17   4      363.21      331.25     26.35 o 
  -3  17   4       44.89       40.58      9.48 o 
  -2  17   4     1084.24     1081.34     33.33 o 
  -1  17   4      158.35      172.24     20.14 o 
   0  17   4        1.03       22.64     12.48 o 
   1  17   4      347.54      364.98     23.85 o 
   2  17   4     2326.10     2392.65     53.49 o 
   3  17   4      105.29      101.92     11.84 o 
   4  17   4       17.38       15.93      5.90 o 
   5  17   4      133.96      106.94     22.56 o 
   6  17   4      315.40      309.03     44.97 o 
   7  17   4       26.48        6.64     17.03 o 
  -9  18   4      164.24      148.50     41.97 o 
  -8  18   4      383.62      371.79     35.19 o 
  -7  18   4       74.15       48.34     15.25 o 
  -6  18   4     1427.33     1494.59     60.04 o 
  -5  18   4      601.22      653.87     33.63 o 
  -4  18   4       83.44       17.36     19.98 o 
  -3  18   4     1192.08     1227.04     57.35 o 
  -2  18   4        1.64       18.81     12.22 o 
  -1  18   4      312.57      261.02     24.82 o 
   0  18   4      190.60      185.76     19.01 o 
   1  18   4      231.35      227.66     16.14 o 
   2  18   4      540.16      549.60     19.19 o 
   3  18   4      489.16      463.85     31.29 o 
   4  18   4      608.77      622.78     25.99 o 
   5  18   4      517.96      546.01     60.02 o 
   6  18   4      389.93      469.99     39.31 o 
   7  18   4       49.69       53.12     23.79 o 
  -8  19   4       59.43       54.22     19.48 o 
  -7  19   4      169.12      123.26     22.40 o 
  -6  19   4        0.13       25.73     14.52 o 
  -5  19   4      121.36      108.14     16.14 o 
  -4  19   4      378.17      399.13     43.71 o 
  -3  19   4     3366.09     3811.94    125.51 o 
  -2  19   4       26.64       18.92      8.70 o 
  -1  19   4      135.54      140.12     15.87 o 
   0  19   4        2.38       18.42     10.75 o 
   1  19   4       60.67       68.37      9.77 o 
   2  19   4        4.19       13.62      4.11 o 
   3  19   4       45.49       32.37     12.11 o 
   4  19   4       16.51       16.14      6.66 o 
   5  19   4       65.78       50.26     18.29 o 
   6  19   4      109.10       70.11     21.13 o 
   7  19   4        8.99       53.49     15.75 o 
  -8  20   4      449.07      438.03     47.02 o 
  -7  20   4       10.66       40.10     15.45 o 
  -6  20   4      204.02      124.87     28.86 o 
  -5  20   4       19.59       11.01      7.37 o 
  -4  20   4       19.45       37.82     11.23 o 
  -3  20   4     1036.14     1060.56     66.89 o 
  -2  20   4       35.50       49.74     16.29 o 
  -1  20   4     2087.32     2201.86     66.88 o 
   0  20   4        1.50       24.72     21.30 o 
   1  20   4      647.78      717.42     28.74 o 
   2  20   4        8.91       12.35      6.39 o 
   3  20   4     1619.00     1746.23     53.41 o 
   4  20   4      244.01      255.12     32.47 o 
   5  20   4       60.68       53.60     15.63 o 
   6  20   4       15.52       24.11     21.39 o 
   7  20   4       38.92       31.08     13.68 o 
  -8  21   4      184.11      125.18     31.14 o 
  -7  21   4       35.13       39.96     18.91 o 
  -6  21   4        6.33       -1.21     16.47 o 
  -5  21   4      331.04      289.96     42.39 o 
  -4  21   4       41.85       20.89     19.18 o 
  -3  21   4      292.16      328.46     33.92 o 
  -2  21   4      352.31      334.41     57.13 o 
  -1  21   4        2.19       19.69     10.31 o 
   0  21   4       31.16       23.68     10.89 o 
   1  21   4      607.37      466.05     55.61 o 
   2  21   4       15.27        8.55      5.46 o 
   3  21   4      188.31      171.81     22.78 o 
   4  21   4        1.63        0.60      7.69 o 
   5  21   4      331.25      330.70     52.69 o 
   6  21   4        0.47       -1.56     16.37 o 
  -8  22   4      312.93      298.02     48.37 o 
  -7  22   4      468.53      452.73     46.81 o 
  -6  22   4      917.62     1056.92     70.38 o 
  -5  22   4      216.66      238.63     46.16 o 
  -4  22   4      786.21      771.22     48.79 o 
  -3  22   4       14.42       31.65     13.98 o 
  -2  22   4       59.10       53.66     15.81 o 
  -1  22   4      721.59      722.25     49.59 o 
   0  22   4      134.58      116.43     33.51 o 
   1  22   4       44.78       36.11     14.74 o 
   2  22   4       17.29       16.67      6.33 o 
   3  22   4      212.23      204.23     29.20 o 
   4  22   4      237.22      178.35     33.95 o 
   5  22   4      291.55      311.72     42.27 o 
   6  22   4      336.64      360.11     52.01 o 
  -7  23   4      256.71      189.03     44.88 o 
  -6  23   4      102.32       87.24     23.53 o 
  -5  23   4       35.43       42.37     15.23 o 
  -4  23   4      653.60      700.10     51.41 o 
  -3  23   4        0.27       45.52     16.76 o 
  -2  23   4     1375.61     1345.84     72.12 o 
  -1  23   4        0.21       46.34     14.02 o 
   0  23   4      421.02      468.64     35.59 o 
   1  23   4        8.84       35.80     11.73 o 
   2  23   4        7.02       17.17      7.60 o 
   3  23   4        9.17        7.05     10.43 o 
   4  23   4      485.38      530.32     49.82 o 
   5  23   4       18.27       37.81     15.33 o 
   6  23   4      148.16       39.37     20.48 o 
  -7  24   4      247.62      194.58     45.99 o 
  -6  24   4       29.91       41.72     17.00 o 
  -5  24   4      310.78      325.30     50.86 o 
  -4  24   4       54.51       69.06     19.03 o 
  -3  24   4       12.02       13.28     29.03 o 
  -2  24   4     1833.62     2041.11    104.71 o 
  -1  24   4       29.39       25.67     24.04 o 
   0  24   4      271.37      325.39     60.96 o 
   1  24   4      204.50      230.33     31.03 o 
   2  24   4      850.39      976.42     67.70 o 
   3  24   4      132.04      113.51     20.76 o 
   4  24   4      522.62      623.98    106.65 o 
   5  24   4       16.40       18.52     19.91 o 
  -6  25   4       88.54       70.03     23.44 o 
  -5  25   4       92.23       51.17     20.20 o 
  -4  25   4        8.30       18.51     26.35 o 
  -3  25   4       13.14       31.20     14.18 o 
  -2  25   4       39.38       14.70     14.56 o 
  -1  25   4      281.35      344.95     46.82 o 
   0  25   4        2.00        8.98     18.41 o 
   1  25   4       11.08        0.96     12.72 o 
   2  25   4        2.19       17.87     11.93 o 
   3  25   4      114.81       80.14     18.93 o 
   4  25   4        8.91       13.44     22.90 o 
   5  25   4       64.51       20.26     28.14 o 
  -6  26   4      253.22      210.67     49.26 o 
  -5  26   4      299.48      295.20     54.37 o 
  -4  26   4      188.05      179.16     33.53 o 
  -3  26   4     1423.91     1656.99    100.07 o 
  -2  26   4       74.68      108.50     26.34 o 
  -1  26   4       57.53       52.95     17.29 o 
   0  26   4      602.37      737.50     62.91 o 
   1  26   4      284.67      458.34     78.79 o 
   2  26   4      126.99       92.51     22.64 o 
   3  26   4       59.30       72.33     19.04 o 
   4  26   4      165.79       99.44     34.71 o 
  -5  27   4        7.25       28.46     26.62 o 
  -4  27   4      116.80       74.55     18.93 o 
  -3  27   4      197.77      237.62     38.15 o 
  -2  27   4       97.23       63.12     19.75 o 
  -1  27   4      315.93      406.89     45.48 o 
   0  27   4      162.98      147.84     45.22 o 
   1  27   4       12.53       -5.20     20.13 o 
   2  27   4        4.67       21.59     19.05 o 
   3  27   4       22.88       27.63     40.29 o 
   4  27   4        9.99       -7.77     20.34 o 
  -5  28   4      149.19       93.15     28.35 o 
  -4  28   4       17.27       19.28     19.78 o 
  -3  28   4       11.96       10.38     18.70 o 
  -2  28   4       92.81       96.46     22.33 o 
  -1  28   4      427.85      510.83     56.52 o 
   0  28   4       22.02       31.38     13.32 o 
   1  28   4      126.51      129.34     29.78 o 
   2  28   4      305.44      382.39     68.63 o 
   3  28   4      196.08      179.97     59.13 o 
  -4  29   4        1.25       42.98     37.19 o 
  -3  29   4       44.73       38.93     40.22 o 
  -2  29   4       33.44       18.47     17.46 o 
  -1  29   4        0.55       16.54     15.50 o 
   0  29   4      291.58      285.93     63.32 o 
   1  29   4       14.13       28.25     14.82 o 
   2  29   4      135.76       84.09     24.85 o 
  -3  30   4       23.67       46.86     20.39 o 
  -2  30   4      444.45      463.12     66.75 o 
  -1  30   4      397.66      464.55     82.98 o 
   0  30   4        5.24        2.55     21.57 o 
   1  30   4      387.42      437.32     68.14 o 
   2  30   4        6.30        5.09     13.01 o 
  -2  31   4       47.70       39.78     18.83 o 
  -1  31   4      466.28      502.59     70.16 o 
   0  31   4       70.82       47.58     18.53 o 
 -10   1   5       75.25       24.89     18.24 o 
  -9   1   5       56.93       55.81     16.79 o 
  -8   1   5      534.97      580.02     36.51 o 
  -7   1   5       14.04        1.19     14.42 o 
  -6   1   5      260.45      239.04     19.91 o 
  -5   1   5     1734.50     1738.76     37.80 o 
  -4   1   5      302.95      343.80     21.08 o 
  -3   1   5     9955.86    10493.14    179.78 o 
  -2   1   5       41.81       38.08      5.30 o 
  -1   1   5      483.44      442.99     18.20 o 
   0   1   5       59.56       45.00      5.67 o 
   1   1   5      738.77      660.67     14.87 o 
   2   1   5       67.60       64.52      6.83 o 
   3   1   5      151.96      125.96     13.10 o 
   4   1   5       48.68       32.61      9.08 o 
   5   1   5      171.57      110.68     31.74 o 
   6   1   5     1479.25     1600.73    105.16 o 
   7   1   5        4.34        5.02     20.52 o 
   8   1   5      204.27      154.82     48.14 o 
 -10   2   5       74.18       59.37     17.88 o 
  -9   2   5        0.08       18.56     17.58 o 
  -8   2   5      422.25      453.22     31.70 o 
  -7   2   5      543.17      548.11     25.28 o 
  -6   2   5      221.82      199.33     22.93 o 
  -5   2   5     2053.91     2124.75     44.24 o 
  -4   2   5       23.02       14.42      9.89 o 
  -3   2   5      587.26      567.87     26.79 o 
  -2   2   5      132.72      158.04     11.30 o 
  -1   2   5      111.82      114.03      8.12 o 
   0   2   5      113.64      120.25      7.79 o 
   1   2   5     1098.02     1079.39     20.49 o 
   2   2   5      136.58      176.66     12.49 o 
   3   2   5     1241.34     1204.79     25.50 o 
   4   2   5     1104.27     1097.05     29.94 o 
   5   2   5      411.54      466.97     18.00 o 
   6   2   5       30.13       54.81     20.32 o 
   7   2   5      614.18      602.32     71.12 o 
   8   2   5       31.84       83.27     31.80 o 
 -10   3   5      187.22      105.28     29.51 o 
  -9   3   5      183.09      142.57     42.12 o 
  -8   3   5      446.16      540.20     34.22 o 
  -7   3   5     1277.25     1290.04     50.41 o 
  -6   3   5      245.16      287.30     23.43 o 
  -5   3   5      955.94      939.95     30.06 o 
  -4   3   5     1581.05     1700.29     32.16 o 
  -3   3   5      112.85      119.55      9.34 o 
  -2   3   5       28.81       30.89      5.36 o 
  -1   3   5        7.45       16.39      5.47 o 
   0   3   5        7.28       17.06      3.90 o 
   1   3   5     2455.69     2504.25     37.71 o 
   2   3   5     1849.64     1850.15     30.99 o 
   3   3   5       88.42       60.47      7.68 o 
   4   3   5      284.99      334.01     26.95 o 
   5   3   5     1699.64     1801.41     53.21 o 
   6   3   5      335.21      346.58     34.97 o 
   7   3   5      493.36      544.29     68.71 o 
   8   3   5       60.36       92.91     37.62 o 
 -10   4   5       42.20       68.55     18.20 o 
  -9   4   5      272.69      332.08     48.86 o 
  -8   4   5      205.59      202.19     28.10 o 
  -7   4   5      118.45      103.44     15.85 o 
  -6   4   5      671.89      679.48     23.71 o 
  -5   4   5        1.40        6.85      9.60 o 
  -4   4   5      995.58      962.55     27.18 o 
  -3   4   5      913.61      888.31     18.30 o 
  -2   4   5       62.86       39.67     12.04 o 
  -1   4   5      337.79      349.47     14.63 o 
   0   4   5      878.22      814.06     21.27 o 
   1   4   5      372.57      362.59     15.10 o 
   2   4   5     1432.91     1414.48     24.93 o 
   3   4   5      335.49      323.38     26.63 o 
   4   4   5      428.01      459.62     36.69 o 
   5   4   5       94.84       91.54     18.84 o 
   6   4   5        7.18       15.95     12.48 o 
   7   4   5      552.16      485.85     57.54 o 
   8   4   5       18.26       33.71     26.51 o 
 -10   5   5        3.73       23.71     12.54 o 
  -9   5   5      110.19      160.17     28.37 o 
  -8   5   5      162.22      152.35     34.61 o 
  -7   5   5      155.09      142.69     25.08 o 
  -6   5   5      409.48      409.26     35.87 o 
  -5   5   5       71.40       50.61      7.46 o 
  -4   5   5     3649.44     3831.20     69.97 o 
  -3   5   5      831.55      823.94     19.80 o 
  -2   5   5     9817.57    10096.42    125.49 o 
  -1   5   5     1087.87     1118.43     20.60 o 
   0   5   5     4909.63     4973.48     64.78 o 
   1   5   5     1432.24     1443.33     26.00 o 
   2   5   5     1996.36     2041.46     38.03 o 
   3   5   5       72.00       61.16     10.49 o 
   4   5   5      358.68      359.15     31.40 o 
   5   5   5      279.36      306.66     27.02 o 
   6   5   5       49.00       42.27     10.41 o 
   7   5   5      492.18      548.32     98.59 o 
   8   5   5       99.18       66.49     28.80 o 
 -10   6   5       30.41       69.18     17.93 o 
  -9   6   5      122.59       93.46     19.46 o 
  -8   6   5       16.22       26.17     10.75 o 
  -7   6   5        6.43        3.15     12.13 o 
  -6   6   5      954.40      906.09     32.22 o 
  -5   6   5      437.56      451.18     17.84 o 
  -4   6   5      670.84      667.37     18.61 o 
  -3   6   5      143.37      146.73     10.99 o 
  -2   6   5       31.06       29.36      7.08 o 
  -1   6   5      343.43      354.86     15.90 o 
   0   6   5       33.09       48.25      6.13 o 
   1   6   5     2257.10     2399.47     38.86 o 
   2   6   5     2420.38     2482.78     45.06 o 
   3   6   5        0.08       23.70     10.33 o 
   4   6   5      107.53       91.18     12.15 o 
   5   6   5      603.01      607.50     40.06 o 
   6   6   5       51.18       49.15     11.63 o 
   7   6   5      121.07      112.01     33.52 o 
   8   6   5      116.07       71.82     31.94 o 
 -10   7   5        2.51      -14.87     15.45 o 
  -9   7   5     1368.21     1605.70     85.50 o 
  -8   7   5      876.32      903.11     47.44 o 
  -7   7   5       86.46       68.97     15.79 o 
  -6   7   5      706.61      694.80     27.80 o 
  -5   7   5        4.01       14.29     10.61 o 
  -4   7   5      404.75      390.41     15.01 o 
  -3   7   5      929.51     1006.81     23.86 o 
  -2   7   5      466.38      495.93     19.79 o 
  -1   7   5      411.75      423.07     16.99 o 
   0   7   5      417.43      396.26     22.75 o 
   1   7   5     1605.09     1679.52     29.29 o 
   2   7   5     2372.09     2474.94     44.96 o 
   3   7   5     1673.29     1671.42     39.67 o 
   4   7   5     2436.71     2546.64     68.25 o 
   5   7   5      617.71      686.87     39.51 o 
   6   7   5      982.53     1083.94     59.37 o 
   7   7   5      226.00      203.13     45.42 o 
   8   7   5        3.17       36.44     22.26 o 
 -10   8   5      204.38      193.52     32.04 o 
  -9   8   5        4.36       21.23     17.04 o 
  -8   8   5       30.40       59.47     15.28 o 
  -7   8   5      353.44      385.36     31.22 o 
  -6   8   5      148.17      163.87     18.54 o 
  -5   8   5      495.87      487.16     17.13 o 
  -4   8   5      254.87      249.88     22.76 o 
  -3   8   5     1172.29     1166.99     24.52 o 
  -2   8   5      286.42      262.16     17.18 o 
  -1   8   5      534.83      562.19     16.09 o 
   0   8   5      576.46      643.01     22.06 o 
   1   8   5      409.21      457.57     23.79 o 
   2   8   5       78.32       72.02      8.05 o 
   3   8   5     1207.72     1212.93     32.78 o 
   4   8   5      177.66      133.60     17.45 o 
   5   8   5      149.48      163.43     24.27 o 
   6   8   5       91.51       81.73     20.57 o 
   7   8   5        3.60        3.60     17.32 o 
   8   8   5       48.55       65.86     31.09 o 
 -10   9   5      112.58      133.28     32.39 o 
  -9   9   5       10.27       35.35     13.41 o 
  -8   9   5      446.90      447.88     35.74 o 
  -7   9   5        4.25       42.41     11.75 o 
  -6   9   5      360.10      331.10     29.11 o 
  -5   9   5      242.37      251.52     25.35 o 
  -4   9   5      356.48      361.91     18.35 o 
  -3   9   5     2399.88     2416.60     45.32 o 
  -2   9   5     1147.39     1202.14     23.20 o 
  -1   9   5     2594.05     2695.47     43.23 o 
   0   9   5     1396.82     1393.17     30.01 o 
   1   9   5     2916.09     2994.84     53.38 o 
   2   9   5      415.88      409.61     12.03 o 
   3   9   5      164.09      180.77     25.64 o 
   4   9   5        8.34        6.65     12.79 o 
   5   9   5      347.53      293.48     37.56 o 
   6   9   5      329.12      343.65     45.46 o 
   7   9   5        8.97        2.76     14.13 o 
   8   9   5      432.72      430.70     91.09 o 
 -10  10   5       10.78       -1.37     18.95 o 
  -9  10   5       10.12       37.98     14.48 o 
  -8  10   5       97.57       72.85     18.17 o 
  -7  10   5       15.32       19.49     10.61 o 
  -6  10   5        1.13       10.50      6.57 o 
  -5  10   5      358.45      318.08     31.47 o 
  -4  10   5       22.82       32.00      6.33 o 
  -3  10   5       14.16       18.59      9.34 o 
  -2  10   5        4.01       11.68      6.15 o 
  -1  10   5       18.97       22.15      5.56 o 
   0  10   5      437.71      444.05     12.90 o 
   1  10   5      138.94      124.77     13.31 o 
   2  10   5       83.18       96.73     11.00 o 
   3  10   5      783.84      800.65     33.10 o 
   4  10   5       72.98       57.65     11.59 o 
   5  10   5      235.52      211.14     25.86 o 
   6  10   5       86.15       76.22     20.90 o 
   7  10   5        9.17        6.53     17.36 o 
   8  10   5        8.70       16.56     12.31 o 
 -10  11   5      274.10      256.46     43.58 o 
  -9  11   5       57.91       27.69     18.62 o 
  -8  11   5      644.83      738.88     55.03 o 
  -7  11   5      326.23      329.40     47.91 o 
  -6  11   5      311.18      316.98     35.67 o 
  -5  11   5      528.34      526.22     25.14 o 
  -4  11   5      838.23      799.75     22.18 o 
  -3  11   5     1937.96     1947.93     40.25 o 
  -2  11   5      245.36      261.93     22.87 o 
  -1  11   5     1061.75     1095.36     23.62 o 
   0  11   5        6.44       33.53      5.84 o 
   1  11   5      744.72      789.97     20.33 o 
   2  11   5      117.42      107.37     11.65 o 
   3  11   5      799.42      808.78     28.69 o 
   4  11   5      215.82      189.67     21.68 o 
   5  11   5      352.42      367.53     34.56 o 
   6  11   5      452.77      489.03     43.94 o 
   7  11   5       71.92       41.21     28.20 o 
   8  11   5      190.51      151.61     53.44 o 
  -9  12   5      104.76       72.56     20.95 o 
  -8  12   5      139.31      121.33     22.54 o 
  -7  12   5      321.72      389.81     30.45 o 
  -6  12   5       89.49       60.47     10.70 o 
  -5  12   5     1051.09     1123.31     36.65 o 
  -4  12   5       11.60       18.82      9.41 o 
  -3  12   5       76.41       56.50     10.30 o 
  -2  12   5      357.60      403.30     17.07 o 
  -1  12   5        8.03        3.75      8.83 o 
   0  12   5      164.18      142.97     17.79 o 
   1  12   5      378.31      365.20     17.43 o 
   2  12   5       56.13       50.11      8.60 o 
   3  12   5      902.34      928.72     32.21 o 
   4  12   5      898.65      925.23     45.15 o 
   5  12   5       40.89       53.05     12.77 o 
   6  12   5       90.18       58.21     17.80 o 
   7  12   5       12.35       38.44     15.34 o 
  -9  13   5      755.50      860.25     73.01 o 
  -8  13   5      369.74      412.85     38.18 o 
  -7  13   5     1109.81     1138.51     49.30 o 
  -6  13   5      375.87      417.03     32.44 o 
  -5  13   5      332.85      340.75     33.28 o 
  -4  13   5      850.78      877.28     23.93 o 
  -3  13   5       25.36       26.86      6.32 o 
  -2  13   5      516.25      475.27     20.15 o 
  -1  13   5       43.96       36.87      7.89 o 
   0  13   5       14.18       24.87      5.59 o 
   1  13   5      384.38      393.01     12.60 o 
   2  13   5      188.63      188.14     16.56 o 
   3  13   5      362.52      357.89     28.44 o 
   4  13   5      660.45      663.49     38.17 o 
   5  13   5      620.74      635.54     39.66 o 
   6  13   5        9.42       11.90     11.35 o 
   7  13   5      230.25      288.61     45.32 o 
  -9  14   5      164.59      110.86     26.70 o 
  -8  14   5       70.76       44.44     13.07 o 
  -7  14   5        1.29       23.48      9.55 o 
  -6  14   5      188.07      207.85     24.07 o 
  -5  14   5      131.43       87.45     14.00 o 
  -4  14   5        3.07       10.42     10.59 o 
  -3  14   5       15.91       30.75      8.26 o 
  -2  14   5      304.78      314.29     16.21 o 
  -1  14   5       11.41       27.86      8.12 o 
   0  14   5      244.42      232.22     19.06 o 
   1  14   5      140.54      143.13     15.19 o 
   2  14   5      119.81       89.74     12.10 o 
   3  14   5       78.37       62.37     11.83 o 
   4  14   5       37.39       18.81      9.34 o 
   5  14   5      353.53      369.80     38.31 o 
   6  14   5       20.84       47.99     15.73 o 
   7  14   5      658.62      770.68     82.40 o 
  -9  15   5      210.16      155.00     36.22 o 
  -8  15   5       20.93       40.27     14.37 o 
  -7  15   5       97.27       49.62     13.28 o 
  -6  15   5       29.45       11.34     20.12 o 
  -5  15   5       62.99       53.44     13.86 o 
  -4  15   5     1900.43     1926.90     52.41 o 
  -3  15   5       31.56       31.49     18.10 o 
  -2  15   5     3152.06     3345.73     84.74 o 
  -1  15   5        1.55       14.57     12.85 o 
   0  15   5     1602.58     1684.15     37.55 o 
   1  15   5      149.80      128.71     13.18 o 
   2  15   5      454.83      529.59     27.45 o 
   3  15   5       27.74       10.80      7.91 o 
   4  15   5       88.09       93.67     27.97 o 
   5  15   5        2.99       18.57     12.86 o 
   6  15   5       13.59        6.70     12.39 o 
   7  15   5      293.67      351.80     52.83 o 
  -9  16   5      184.04      159.20     34.40 o 
  -8  16   5       66.52       54.74     20.04 o 
  -7  16   5      222.93      244.25     39.62 o 
  -6  16   5      649.86      754.66     36.02 o 
  -5  16   5      101.03       87.71     14.50 o 
  -4  16   5      899.85      801.64     59.63 o 
  -3  16   5      176.73      132.97     21.72 o 
  -2  16   5       64.06       42.11     12.02 o 
  -1  16   5       99.43       75.66     18.64 o 
   0  16   5      118.10      101.10     22.30 o 
   1  16   5      243.45      237.30     17.64 o 
   2  16   5      592.90      597.29     19.06 o 
   3  16   5       16.42       21.74     11.14 o 
   4  16   5      327.58      289.38     37.12 o 
   5  16   5      379.71      373.95     42.61 o 
   6  16   5        5.44       24.69     13.77 o 
   7  16   5       22.57       32.11     20.59 o 
  -9  17   5      150.32       87.25     30.79 o 
  -8  17   5      642.08      685.99     70.26 o 
  -7  17   5       64.15       58.96     14.37 o 
  -6  17   5      952.22     1049.94     60.20 o 
  -5  17   5       18.24       27.78      7.66 o 
  -4  17   5        7.08       42.73     16.81 o 
  -3  17   5       98.19       73.94     17.88 o 
  -2  17   5      150.95      111.30     17.79 o 
  -1  17   5      121.47      109.59     21.60 o 
   0  17   5      316.37      372.26     34.34 o 
   1  17   5      180.76      168.83     16.36 o 
   2  17   5      968.71     1004.76     42.43 o 
   3  17   5      523.20      550.68     20.89 o 
   4  17   5      585.26      593.54     38.09 o 
   5  17   5      494.81      621.28     53.17 o 
   6  17   5      743.94      903.44     74.22 o 
  -8  18   5      429.32      399.02     42.51 o 
  -7  18   5      519.85      572.24     55.06 o 
  -6  18   5        3.20        5.92     11.07 o 
  -5  18   5      435.42      461.93     37.54 o 
  -4  18   5       77.82       87.97     23.93 o 
  -3  18   5      403.73      437.19     52.54 o 
  -2  18   5      127.96      172.24     25.26 o 
  -1  18   5      160.35      154.54     18.70 o 
   0  18   5       63.35       53.98     16.38 o 
   1  18   5     1474.90     1492.17     60.95 o 
   2  18   5      316.85      306.10     25.50 o 
   3  18   5      427.72      462.03     36.51 o 
   4  18   5       56.22       31.39     12.17 o 
   5  18   5      156.05      107.56     26.33 o 
   6  18   5      299.12      421.80     61.81 o 
  -8  19   5      101.65       51.38     18.66 o 
  -7  19   5      133.23      119.08     39.59 o 
  -6  19   5       37.14       18.51     22.58 o 
  -5  19   5      163.81      197.75     34.50 o 
  -4  19   5        1.30       16.78     14.59 o 
  -3  19   5     1665.04     1731.80    105.60 o 
  -2  19   5       10.64       35.58     19.84 o 
  -1  19   5      772.79      788.66     31.93 o 
   0  19   5      362.00      416.97     34.81 o 
   1  19   5     1168.06     1292.34     58.95 o 
   2  19   5      508.78      540.91     23.01 o 
   3  19   5      615.31      613.12     32.30 o 
   4  19   5       64.75       62.09     17.01 o 
   5  19   5       32.76       14.08     22.55 o 
   6  19   5       16.17       17.33     19.32 o 
  -8  20   5       35.59        5.43     23.48 o 
  -7  20   5        7.73       17.75     16.86 o 
  -6  20   5        4.09       25.60     26.76 o 
  -5  20   5       71.96       50.43     23.45 o 
  -4  20   5      177.72      188.79     31.50 o 
  -3  20   5       50.46       63.21     18.71 o 
  -2  20   5      253.18      198.47     32.01 o 
  -1  20   5       23.14       29.40     11.38 o 
   0  20   5       23.70       47.16     14.57 o 
   1  20   5       64.22       62.18     15.02 o 
   2  20   5      120.84      101.87     14.35 o 
   3  20   5       99.79       58.41     14.45 o 
   4  20   5       12.75       40.70     18.73 o 
   5  20   5        5.12        2.38     18.34 o 
   6  20   5        3.68       -9.26     26.90 o 
  -7  21   5      500.16      562.61     57.52 o 
  -6  21   5        1.43       26.36     15.09 o 
  -5  21   5      501.03      504.12     50.95 o 
  -4  21   5        2.68       27.65     13.42 o 
  -3  21   5      295.16      317.84     57.53 o 
  -2  21   5       85.94       40.85     28.32 o 
  -1  21   5     1324.92     1343.55     64.69 o 
   0  21   5       25.37       34.63     11.00 o 
   1  21   5      845.06      889.67     44.78 o 
   2  21   5      380.32      379.17     41.33 o 
   3  21   5       74.68       76.75     14.87 o 
   4  21   5      374.02      360.42     67.01 o 
   5  21   5      169.55      121.53     34.26 o 
  -7  22   5      121.39       92.29     28.95 o 
  -6  22   5       69.05       51.77     19.50 o 
  -5  22   5       25.69       39.27     15.40 o 
  -4  22   5       49.93       57.23     22.62 o 
  -3  22   5       18.49       -0.02     17.97 o 
  -2  22   5      112.20       91.71     22.25 o 
  -1  22   5        8.25       41.86     15.07 o 
   0  22   5       63.16       64.49     13.95 o 
   1  22   5      307.83      291.08     37.35 o 
   2  22   5      100.54       83.57     18.24 o 
   3  22   5       49.85       37.47     16.04 o 
   4  22   5      289.79      301.40     46.66 o 
   5  22   5        1.75       16.06     17.60 o 
  -7  23   5      258.11      285.59     46.64 o 
  -6  23   5      145.60      159.37     40.96 o 
  -5  23   5      290.41      305.80     48.26 o 
  -4  23   5      215.85      227.63     52.07 o 
  -3  23   5       91.76       77.20     37.81 o 
  -2  23   5       20.42        7.69     13.26 o 
  -1  23   5       52.38       48.32     16.24 o 
   0  23   5      287.48      259.60     53.84 o 
   1  23   5      403.00      380.23     31.27 o 
   2  23   5      572.71      598.25     53.81 o 
   3  23   5      263.05      240.76     68.19 o 
   4  23   5      376.11      387.90     46.30 o 
   5  23   5        6.58       31.18     15.70 o 
  -6  24   5       57.46       19.56     25.49 o 
  -5  24   5        4.16        3.25     21.81 o 
  -4  24   5      233.52      263.91     44.32 o 
  -3  24   5       81.34       52.01     18.47 o 
  -2  24   5       18.69       -0.10     16.17 o 
  -1  24   5        1.79       23.27     16.95 o 
   0  24   5      489.74      499.74     47.12 o 
   1  24   5        6.14       23.14     20.91 o 
   2  24   5       89.07       79.07     19.13 o 
   3  24   5      230.83      185.67     46.76 o 
   4  24   5       56.19       27.80     20.08 o 
  -6  25   5      186.31      203.66     40.36 o 
  -5  25   5      164.72      128.52     32.95 o 
  -4  25   5      579.37      638.45     64.75 o 
  -3  25   5       87.48       39.00     12.57 o 
  -2  25   5     1739.55     1953.02    140.43 o 
  -1  25   5        8.05       20.75     12.06 o 
   0  25   5      850.04      931.11     61.79 o 
   1  25   5       14.79      -11.06     14.70 o 
   2  25   5       35.16        1.89     29.11 o 
   3  25   5        5.39       46.31     25.83 o 
   4  25   5       19.61       45.01     19.90 o 
  -5  26   5       46.05       54.35     20.67 o 
  -4  26   5       26.52       30.91     14.38 o 
  -3  26   5       23.52       12.02     18.68 o 
  -2  26   5       13.39        8.51     22.97 o 
  -1  26   5       74.40       71.22     17.15 o 
   0  26   5        2.59       19.64     18.65 o 
   1  26   5       50.72        1.54     31.64 o 
   2  26   5      284.09      331.32     51.66 o 
   3  26   5        0.54      -18.63     20.25 o 
  -5  27   5       53.91       40.68     17.52 o 
  -4  27   5       82.79       68.55     23.53 o 
  -3  27   5       72.71       59.28     20.50 o 
  -2  27   5        6.42       40.62     15.83 o 
  -1  27   5       28.87       15.19     31.31 o 
   0  27   5       22.05       38.15     23.28 o 
   1  27   5        1.70       14.45     14.41 o 
   2  27   5      379.31      318.40     72.02 o 
   3  27   5      245.32      165.91     51.66 o 
  -4  28   5       30.33       24.74     15.94 o 
  -3  28   5      186.86      103.30     26.40 o 
  -2  28   5        6.77       -0.56     14.98 o 
  -1  28   5       73.18       36.58     17.23 o 
   0  28   5       33.69       34.18     16.62 o 
   1  28   5      388.87      468.39     64.20 o 
   2  28   5        0.06       47.13     22.83 o 
  -3  29   5      159.72      140.29     37.41 o 
  -2  29   5       11.14        5.30     15.16 o 
  -1  29   5      983.58     1133.51    143.57 o 
   0  29   5       54.72       42.70     17.47 o 
   1  29   5      184.79      136.92     34.74 o 
 -10   0   6       24.32       59.07     23.43 o 
  -9   0   6      179.46      195.02     46.87 o 
  -8   0   6      537.34      570.35     55.58 o 
  -7   0   6     1239.56     1356.77     90.72 o 
  -6   0   6       17.44       -4.96     19.11 o 
  -5   0   6     4419.03     4757.25    130.57 o 
  -4   0   6        5.86       10.23     12.50 o 
  -3   0   6     5386.88     5623.77    194.22 o 
  -2   0   6      250.38      303.61     39.14 o 
  -1   0   6     1417.97     1403.59     54.96 o 
   0   0   6      242.17      239.07     30.21 o 
   1   0   6        4.92       28.45     12.47 o 
   2   0   6        1.96       22.66      6.73 o 
   3   0   6        1.01       12.68     13.73 o 
   4   0   6     1345.54     1281.29     43.12 o 
   5   0   6      273.92      266.62     73.50 o 
   6   0   6      474.00      569.93     88.45 o 
   7   0   6       56.61       44.43     29.90 o 
 -10   1   6        0.09       21.78     22.39 o 
  -9   1   6       91.58       72.96     18.04 o 
  -8   1   6       19.11        7.60     14.89 o 
  -7   1   6      599.05      630.91     39.52 o 
  -6   1   6      186.66      146.06     21.91 o 
  -5   1   6      169.05      176.91     20.11 o 
  -4   1   6        0.05       16.50      9.31 o 
  -3   1   6       17.28       30.95      9.76 o 
  -2   1   6        2.67       12.75      8.19 o 
  -1   1   6      556.07      560.04     17.53 o 
   0   1   6      268.05      282.24     21.29 o 
   1   1   6      347.45      402.56     17.24 o 
   2   1   6      121.13      101.16     10.67 o 
   3   1   6       43.93       32.71      5.61 o 
   4   1   6      423.37      419.98     17.64 o 
   5   1   6        8.16       14.02     34.12 o 
   6   1   6        6.65       15.91     22.04 o 
   7   1   6       58.93       13.52     22.84 o 
 -10   2   6       30.22       21.31     14.59 o 
  -9   2   6      329.34      330.12     50.89 o 
  -8   2   6      349.13      401.39     52.89 o 
  -7   2   6      417.97      523.15     54.83 o 
  -6   2   6       34.70       38.75     11.64 o 
  -5   2   6      328.40      363.34     31.45 o 
  -4   2   6       43.38       35.75      6.84 o 
  -3   2   6     2363.35     2357.06     44.68 o 
  -2   2   6        8.43       12.78      3.54 o 
  -1   2   6       79.79       60.32      7.70 o 
   0   2   6      827.22      801.89     19.93 o 
   1   2   6      541.63      532.40     15.40 o 
   2   2   6      733.18      787.07     25.05 o 
   3   2   6      304.71      310.73     21.14 o 
   4   2   6     1551.43     1669.85     66.35 o 
   5   2   6      202.83      194.78     25.53 o 
   6   2   6      381.45      475.16     57.92 o 
   7   2   6       45.07       28.97     26.22 o 
 -10   3   6      112.69       68.40     18.05 o 
  -9   3   6      338.81      373.81     40.94 o 
  -8   3   6      863.59      989.76     58.88 o 
  -7   3   6      106.54       32.43     17.83 o 
  -6   3   6      362.02      359.03     35.76 o 
  -5   3   6      265.50      259.38     23.83 o 
  -4   3   6      818.80      844.53     24.72 o 
  -3   3   6       41.89       40.05      6.88 o 
  -2   3   6     1389.60     1392.24     28.91 o 
  -1   3   6       17.47       14.43      5.46 o 
   0   3   6      897.82      886.63     21.60 o 
   1   3   6        5.09       19.54      5.99 o 
   2   3   6     1413.82     1376.30     29.91 o 
   3   3   6      341.43      331.30     23.30 o 
   4   3   6       10.14        5.40      6.57 o 
   5   3   6      355.84      345.61     43.16 o 
   6   3   6       79.83      105.86     36.87 o 
   7   3   6        0.27       45.73     21.74 o 
 -10   4   6       38.45       28.73     15.28 o 
  -9   4   6       22.73       26.39     12.65 o 
  -8   4   6       61.41       50.28     21.30 o 
  -7   4   6      658.56      695.53     41.05 o 
  -6   4   6      455.85      478.14     27.49 o 
  -5   4   6      323.29      364.37     29.46 o 
  -4   4   6     6090.76     6404.31    154.86 o 
  -3   4   6      695.39      684.37     19.85 o 
  -2   4   6     1626.67     1619.91     32.66 o 
  -1   4   6       15.86       21.97      4.96 o 
   0   4   6     1380.13     1379.15     28.52 o 
   1   4   6      358.34      397.79     13.53 o 
   2   4   6      301.68      314.37     11.39 o 
   3   4   6        4.31       10.38      8.92 o 
   4   4   6       11.58        8.19      7.63 o 
   5   4   6      982.35     1041.55     47.16 o 
   6   4   6       55.05       90.29     30.71 o 
   7   4   6      239.30      202.95     63.39 o 
 -10   5   6      118.28       84.74     19.35 o 
  -9   5   6        5.27       21.64     31.45 o 
  -8   5   6      206.54      225.52     36.72 o 
  -7   5   6        3.63       11.61     14.19 o 
  -6   5   6      106.57       62.21     15.10 o 
  -5   5   6       58.32       48.73     12.55 o 
  -4   5   6       80.47       89.38     11.91 o 
  -3   5   6      424.88      444.59     15.04 o 
  -2   5   6      584.66      593.83     17.66 o 
  -1   5   6       72.96       55.48      7.46 o 
   0   5   6       40.10       38.54      8.75 o 
   1   5   6       13.37        7.13      6.63 o 
   2   5   6        4.85        2.33      6.26 o 
   3   5   6        1.05       20.57     10.68 o 
   4   5   6        0.08       18.63      9.18 o 
   5   5   6       81.20       55.03     12.61 o 
   6   5   6       10.85        7.88     28.81 o 
   7   5   6        9.80        5.15     19.07 o 
 -10   6   6       28.26       44.33     15.21 o 
  -9   6   6      154.54      166.78     29.73 o 
  -8   6   6      624.96      644.73     50.70 o 
  -7   6   6       34.03       35.53     10.11 o 
  -6   6   6      421.37      486.57     32.61 o 
  -5   6   6       12.03       26.39     10.86 o 
  -4   6   6     2324.23     2455.43     46.94 o 
  -3   6   6      103.50       93.99     11.63 o 
  -2   6   6     1197.93     1210.59     27.14 o 
  -1   6   6        3.09       19.68      5.80 o 
   0   6   6     1164.52     1227.78     27.13 o 
   1   6   6      221.62      225.21     21.06 o 
   2   6   6        5.87        9.03      6.32 o 
   3   6   6      763.11      771.13     27.42 o 
   4   6   6      269.56      296.78     26.13 o 
   5   6   6      529.28      544.52     34.66 o 
   6   6   6        6.08       49.59     17.55 o 
   7   6   6      196.58      200.16     55.20 o 
 -10   7   6      400.85      366.24     45.62 o 
  -9   7   6       18.46       22.75     13.88 o 
  -8   7   6      181.59      158.18     27.79 o 
  -7   7   6      299.78      282.69     33.94 o 
  -6   7   6      231.42      203.14     25.10 o 
  -5   7   6      449.96      406.30     32.17 o 
  -4   7   6      163.10      125.60     14.37 o 
  -3   7   6      133.09      118.42     12.98 o 
  -2   7   6     1907.36     1851.21     38.49 o 
  -1   7   6      160.90      147.40     16.05 o 
   0   7   6        8.58       24.59      4.60 o 
   1   7   6       59.64       42.20      7.02 o 
   2   7   6      104.37       88.46     11.71 o 
   3   7   6     1863.54     1821.04     50.43 o 
   4   7   6      506.26      516.43     39.60 o 
   5   7   6      145.54      123.65     23.58 o 
   6   7   6        2.23       31.14     15.67 o 
   7   7   6        5.47       50.32     25.35 o 
 -10   8   6       81.88       83.44     17.49 o 
  -9   8   6       11.87       49.27     15.35 o 
  -8   8   6      158.74      106.25     23.41 o 
  -7   8   6        1.20        8.66     14.96 o 
  -6   8   6      338.42      317.89     26.52 o 
  -5   8   6      561.82      577.70     28.39 o 
  -4   8   6        1.35       13.88     13.22 o 
  -3   8   6     1585.71     1600.05     33.02 o 
  -2   8   6      161.44      138.82     15.97 o 
  -1   8   6      772.97      747.58     19.65 o 
   0   8   6      704.76      720.67     20.27 o 
   1   8   6     2099.09     2235.24     42.22 o 
   2   8   6       36.32       46.27      7.66 o 
   3   8   6        8.21       24.56      9.28 o 
   4   8   6      263.77      246.81     32.18 o 
   5   8   6      230.88      233.45     34.62 o 
   6   8   6      149.54      175.16     95.13 o 
   7   8   6       30.83       22.74     18.95 o 
  -9   9   6        0.17       41.96     15.94 o 
  -8   9   6       19.52       25.59     18.21 o 
  -7   9   6      100.43       66.12     12.88 o 
  -6   9   6       15.71       -5.03     11.47 o 
  -5   9   6       11.41       34.98      9.11 o 
  -4   9   6      235.03      242.42     19.65 o 
  -3   9   6      397.48      371.38     14.15 o 
  -2   9   6        1.78       12.95      6.80 o 
  -1   9   6       18.95       22.17      4.61 o 
   0   9   6      375.04      349.36     12.60 o 
   1   9   6      168.08      230.62     17.13 o 
   2   9   6      161.78      148.65     11.73 o 
   3   9   6      190.83      208.34     22.32 o 
   4   9   6        5.16       -3.40      8.98 o 
   5   9   6       15.25        3.31     19.49 o 
   6   9   6       17.44       34.64     14.71 o 
   7   9   6        0.64       24.21     22.42 o 
  -9  10   6      275.99      251.27     39.72 o 
  -8  10   6       85.63       41.09     13.61 o 
  -7  10   6      339.39      397.22     43.00 o 
  -6  10   6       55.23       36.06     10.73 o 
  -5  10   6     2538.03     2845.53     73.78 o 
  -4  10   6      217.48      181.53     18.89 o 
  -3  10   6     1216.68     1255.37     36.19 o 
  -2  10   6      133.78      103.96     12.19 o 
  -1  10   6      779.56      855.07     20.37 o 
   0  10   6      151.81      152.97     15.32 o 
   1  10   6      310.22      344.48     23.71 o 
   2  10   6       15.35       14.90      5.42 o 
   3  10   6       18.63        7.24      7.84 o 
   4  10   6       17.63       18.67      9.29 o 
   5  10   6       28.83       31.30     14.46 o 
   6  10   6      581.16      647.95     80.97 o 
   7  10   6       24.26        6.32     21.16 o 
  -9  11   6      172.83      156.01     40.17 o 
  -8  11   6       57.32       54.53     15.14 o 
  -7  11   6      223.67      214.11     29.59 o 
  -6  11   6      424.17      474.30     26.79 o 
  -5  11   6      106.46      104.28     17.03 o 
  -4  11   6      134.47      121.09     13.72 o 
  -3  11   6     2148.47     2277.23     61.26 o 
  -2  11   6      627.37      608.87     21.59 o 
  -1  11   6      318.41      315.67     14.14 o 
   0  11   6       14.50       10.32      4.14 o 
   1  11   6      453.73      450.02     28.84 o 
   2  11   6      249.65      204.03     17.38 o 
   3  11   6      262.85      238.73     22.00 o 
   4  11   6      475.58      472.00     42.65 o 
   5  11   6      147.01      128.43     26.44 o 
   6  11   6       27.78       22.03     18.89 o 
   7  11   6      147.81      102.93     35.90 o 
  -9  12   6       68.22       62.15     23.06 o 
  -8  12   6       38.61       45.95     21.23 o 
  -7  12   6      285.04      282.84     30.28 o 
  -6  12   6       30.99       38.91     11.30 o 
  -5  12   6        3.73       19.41     14.86 o 
  -4  12   6      795.05      781.08     39.38 o 
  -3  12   6        1.71       14.88      7.59 o 
  -2  12   6        1.25       27.61     12.95 o 
  -1  12   6      905.81      944.20     24.45 o 
   0  12   6      509.05      528.76     28.10 o 
   1  12   6     1023.24     1028.00     26.73 o 
   2  12   6      285.26      295.16     25.94 o 
   3  12   6       78.90       39.80      9.82 o 
   4  12   6      830.35      890.22     45.41 o 
   5  12   6      288.74      293.69     81.06 o 
   6  12   6      161.56      112.82     32.75 o 
   7  12   6        0.77        7.40     21.19 o 
  -9  13   6      144.98       89.58     22.23 o 
  -8  13   6      391.10      454.57     57.25 o 
  -7  13   6        3.98       -1.32     16.62 o 
  -6  13   6        1.54       11.74      7.93 o 
  -5  13   6      111.55       87.84     15.65 o 
  -4  13   6        7.17        8.50      9.28 o 
  -3  13   6       99.41      108.66     13.63 o 
  -2  13   6       21.10        8.30      9.24 o 
  -1  13   6       11.86       16.18     10.31 o 
   0  13   6      648.90      632.76     19.43 o 
   1  13   6       82.47       89.77     11.63 o 
   2  13   6       19.83       21.45      7.71 o 
   3  13   6      176.65      163.62     20.69 o 
   4  13   6      304.66      262.67     29.16 o 
   5  13   6      175.89      184.95     33.00 o 
   6  13   6        0.30       -0.96     17.11 o 
  -9  14   6       44.90       54.55     20.11 o 
  -8  14   6      419.70      482.55     44.25 o 
  -7  14   6        0.93        0.47     16.95 o 
  -6  14   6      955.70     1068.41     54.97 o 
  -5  14   6       11.87       28.78      9.37 o 
  -4  14   6     1413.28     1591.53     80.77 o 
  -3  14   6       90.84       84.19     16.70 o 
  -2  14   6     2044.60     2160.27     57.08 o 
  -1  14   6        2.58        9.35      4.68 o 
   0  14   6      548.87      536.18     19.97 o 
   1  14   6      414.30      299.18     32.52 o 
   2  14   6       48.60       37.88      9.66 o 
   3  14   6      329.06      369.88     34.82 o 
   4  14   6       43.37       28.55     13.58 o 
   5  14   6      305.54      281.95     43.28 o 
   6  14   6        3.66       26.09     22.48 o 
  -8  15   6        3.08        8.82     20.03 o 
  -7  15   6       85.10       71.30     15.66 o 
  -6  15   6       99.78       48.95     19.31 o 
  -5  15   6       72.37       43.40     23.32 o 
  -4  15   6        0.19       11.66     11.05 o 
  -3  15   6       80.33        2.05     52.21 o 
  -2  15   6      431.04      415.40     34.04 o 
  -1  15   6       17.72       21.40     10.89 o 
   0  15   6        1.74       13.67      4.86 o 
   1  15   6      119.03      129.71     18.28 o 
   2  15   6        1.16       -5.23      5.23 o 
   3  15   6      111.00       86.41     14.82 o 
   4  15   6       18.59       15.55      8.27 o 
   5  15   6        1.26        3.77     12.67 o 
   6  15   6       27.29       26.02     18.41 o 
  -8  16   6      233.20      238.42     65.42 o 
  -7  16   6        5.42        2.69     19.12 o 
  -6  16   6      228.17      239.60     46.00 o 
  -5  16   6      187.90      132.26     23.02 o 
  -4  16   6      499.90      588.20     37.45 o 
  -3  16   6       88.54       92.87     22.67 o 
  -2  16   6      197.78      248.88     25.61 o 
  -1  16   6      443.25      429.98     43.11 o 
   0  16   6      962.49      974.28     40.69 o 
   1  16   6      608.99      605.17     34.55 o 
   2  16   6      390.77      368.23     30.04 o 
   3  16   6      495.43      546.83     33.91 o 
   4  16   6       29.68       41.83     17.20 o 
   5  16   6      721.01      785.12     74.98 o 
   6  16   6        1.29       39.84     19.01 o 
  -8  17   6      513.66      534.98     76.58 o 
  -7  17   6      109.61       67.67     21.52 o 
  -6  17   6       32.77       29.66     16.78 o 
  -5  17   6      267.40      275.67     41.15 o 
  -4  17   6       59.90       57.26     16.38 o 
  -3  17   6        1.04        6.82     23.59 o 
  -2  17   6       13.18       19.47      9.76 o 
  -1  17   6     1047.68     1180.01     62.48 o 
   0  17   6        0.09        9.81     10.36 o 
   1  17   6      369.55      392.68     30.48 o 
   2  17   6      400.95      412.84     33.54 o 
   3  17   6       68.16       49.58     16.65 o 
   4  17   6        4.57       14.15     11.55 o 
   5  17   6       28.51       13.79     19.58 o 
   6  17   6       37.11       23.08     17.27 o 
  -8  18   6        5.33      -11.21     20.40 o 
  -7  18   6      164.32      168.31     51.61 o 
  -6  18   6       10.55       10.18     25.80 o 
  -5  18   6       44.30       59.71     21.27 o 
  -4  18   6        1.09       24.47     20.08 o 
  -3  18   6     1556.45     1793.00     83.74 o 
  -2  18   6      148.10      105.60     33.48 o 
  -1  18   6      702.04      772.39     37.08 o 
   0  18   6      853.87      960.50     54.64 o 
   1  18   6      254.64      261.14     26.04 o 
   2  18   6      189.26      129.29     25.90 o 
   3  18   6      227.06      212.27     37.22 o 
   4  18   6      368.87      407.34     48.05 o 
   5  18   6       11.95       43.30    177.24 o 
  -8  19   6        3.99       21.60     18.46 o 
  -7  19   6       74.61       36.95     29.09 o 
  -6  19   6      123.35       76.23     22.12 o 
  -5  19   6       24.85       39.73     16.31 o 
  -4  19   6       85.09       74.30     20.83 o 
  -3  19   6       11.68        4.02     19.24 o 
  -2  19   6       17.04       21.61     15.91 o 
  -1  19   6      202.77      318.61     46.09 o 
   0  19   6       57.94       49.98     20.00 o 
   1  19   6      143.89      127.49     20.05 o 
   2  19   6      137.84       93.24     21.31 o 
   3  19   6        0.46        6.40     11.14 o 
   4  19   6        5.79        9.66     17.75 o 
   5  19   6        4.18       42.85     28.63 o 
  -7  20   6      305.90      331.89     64.59 o 
  -6  20   6        2.10       25.92     16.26 o 
  -5  20   6      745.49      793.57     58.69 o 
  -4  20   6        4.31       42.98     16.44 o 
  -3  20   6      434.35      505.38     41.65 o 
  -2  20   6      165.41      217.14     37.44 o 
  -1  20   6      696.46      772.36     50.11 o 
   0  20   6      111.88       69.69     18.07 o 
   1  20   6       50.57       59.53     20.26 o 
   2  20   6      170.56      161.74     26.61 o 
   3  20   6        0.62       15.21     12.12 o 
   4  20   6      448.00      547.43    104.05 o 
   5  20   6       12.16       33.39     30.79 o 
  -7  21   6       16.84       25.39     12.69 o 
  -6  21   6        5.52        4.04     25.77 o 
  -5  21   6       20.76        5.39     24.14 o 
  -4  21   6        2.63       10.20     11.89 o 
  -3  21   6       93.81       55.77     17.34 o 
  -2  21   6      128.38      136.88     32.31 o 
  -1  21   6      105.52       96.48     30.79 o 
   0  21   6        1.33       25.86     11.06 o 
   1  21   6      214.19      204.78     37.77 o 
   2  21   6      123.89      132.55     26.04 o 
   3  21   6        0.80       27.14     18.53 o 
   4  21   6      287.26      320.87     52.51 o 
  -6  22   6        7.14       28.18     17.19 o 
  -5  22   6       73.83       69.29     21.63 o 
  -4  22   6        3.25      -15.28     15.28 o 
  -3  22   6       18.75       25.64     45.23 o 
  -2  22   6       16.11       19.20     21.62 o 
  -1  22   6      538.87      596.68     53.95 o 
   0  22   6      372.70      415.22     42.38 o 
   1  22   6      174.24      180.36     30.27 o 
   2  22   6      563.28      691.73     60.29 o 
   3  22   6       53.53       89.05     30.27 o 
   4  22   6      265.66      389.73     68.87 o 
  -6  23   6      192.08       98.08     23.53 o 
  -5  23   6        4.83       20.28     19.15 o 
  -4  23   6       37.91       32.39     32.36 o 
  -3  23   6       19.68       18.71     11.43 o 
  -2  23   6        0.27       -0.03     13.43 o 
  -1  23   6        1.00      -15.73     15.73 o 
   0  23   6      319.84      408.15     45.19 o 
   1  23   6      141.99      146.18     32.40 o 
   2  23   6       77.69       93.65     43.12 o 
   3  23   6       58.11       49.89     30.42 o 
   4  23   6        0.24       31.61     17.56 o 
  -6  24   6      240.50      221.38    101.87 o 
  -5  24   6       88.21      101.29     29.14 o 
  -4  24   6      373.51      393.82     44.84 o 
  -3  24   6        7.57       20.23     11.69 o 
  -2  24   6      525.76      557.75     42.32 o 
  -1  24   6        3.54       36.74     17.83 o 
   0  24   6      283.50      315.20     36.92 o 
   1  24   6        4.37       20.65     13.42 o 
   2  24   6        4.22       26.11     25.97 o 
   3  24   6        7.27       19.69     24.18 o 
  -5  25   6       82.29       73.07     24.08 o 
  -4  25   6       74.80       60.76     20.08 o 
  -3  25   6       35.61       27.24     23.37 o 
  -2  25   6        1.20       27.88     15.72 o 
  -1  25   6      173.35      183.86     56.21 o 
   0  25   6        2.94       19.09     24.50 o 
   1  25   6       55.30       62.94     21.76 o 
   2  25   6       48.11       40.50     24.28 o 
  -4  26   6        0.85      -12.96     19.22 o 
  -3  26   6        6.88       19.20     16.96 o 
  -2  26   6      231.73      264.25     43.02 o 
  -1  26   6        0.65        0.00     11.80 o 
   0  26   6      263.83      336.38     37.68 o 
   1  26   6       73.71       25.23     18.85 o 
   2  26   6       14.09       -3.34     43.63 o 
  -3  27   6        1.23       14.50     17.40 o 
  -2  27   6        0.02        8.42     18.60 o 
  -1  27   6       90.79       58.99     18.45 o 
   0  27   6        0.41       27.53     14.55 o 
   1  27   6       93.75       55.59     24.02 o 
  -2  28   6        3.89       -6.40     34.59 o 
  -1  28   6      525.52      566.20     79.05 o 
  -9   1   7     1026.80     1071.30     76.92 o 
  -8   1   7      115.38      131.33     23.34 o 
  -7   1   7     1450.59     1594.33     87.39 o 
  -6   1   7      347.87      355.00     37.63 o 
  -5   1   7     1167.55     1247.62     35.15 o 
  -4   1   7      102.34       56.96     12.98 o 
  -3   1   7      563.66      614.49     21.04 o 
  -2   1   7      989.93     1006.72     23.68 o 
  -1   1   7      440.18      458.39     20.20 o 
   0   1   7      662.12      692.44     18.11 o 
   1   1   7       10.64       18.61      3.91 o 
   2   1   7     1095.25     1176.09     30.29 o 
   3   1   7       18.44       11.44      6.78 o 
   4   1   7      634.31      626.74     59.42 o 
   5   1   7      100.44       97.74     31.74 o 
   6   1   7      354.31      357.07     50.00 o 
   7   1   7       32.36       14.09     17.07 o 
  -9   2   7      147.13      102.30     28.36 o 
  -8   2   7        0.17       42.46     11.92 o 
  -7   2   7       36.52       54.45     14.14 o 
  -6   2   7       27.93       34.92     12.02 o 
  -5   2   7      327.07      365.66     46.27 o 
  -4   2   7      413.45      427.21     26.57 o 
  -3   2   7     2417.00     2431.41     44.87 o 
  -2   2   7     1405.50     1413.35     30.44 o 
  -1   2   7       70.68       66.44     11.33 o 
   0   2   7        4.81       13.85      4.95 o 
   1   2   7       87.34       93.85     12.63 o 
   2   2   7      160.41      145.39     13.62 o 
   3   2   7       13.71       14.12     10.15 o 
   4   2   7        6.60        8.84     12.35 o 
   5   2   7        0.69        0.53     26.28 o 
   6   2   7      259.39      243.39     49.35 o 
   7   2   7        7.17       17.63     14.90 o 
  -9   3   7       38.67       12.27     15.49 o 
  -8   3   7      197.46      147.39     26.54 o 
  -7   3   7      165.75      141.38     37.83 o 
  -6   3   7       18.07       23.30     11.36 o 
  -5   3   7       19.40       31.10     14.37 o 
  -4   3   7     2257.13     2223.08     56.33 o 
  -3   3   7      416.23      397.82     25.99 o 
  -2   3   7       10.73       15.98      8.84 o 
  -1   3   7     2305.56     2413.39     46.45 o 
   0   3   7      285.81      307.14     20.40 o 
   1   3   7      227.15      234.41     17.02 o 
   2   3   7      563.97      622.18     26.22 o 
   3   3   7      418.28      450.55     20.99 o 
   4   3   7       63.83       48.58     12.62 o 
   5   3   7       34.84       57.83     24.68 o 
   6   3   7      108.12       82.97     45.77 o 
  -9   4   7        4.13        9.18     19.16 o 
  -8   4   7       56.72       37.92     14.04 o 
  -7   4   7      207.00      151.99     29.85 o 
  -6   4   7      328.88      317.89     37.61 o 
  -5   4   7       67.88       59.68     11.96 o 
  -4   4   7      703.75      686.25     39.99 o 
  -3   4   7        0.03        6.77      9.51 o 
  -2   4   7       34.49       30.50      6.16 o 
  -1   4   7      716.90      678.81     18.49 o 
   0   4   7       58.27       59.00      8.77 o 
   1   4   7      203.27      193.71     15.91 o 
   2   4   7      944.96      969.11     25.64 o 
   3   4   7      383.07      415.68     36.20 o 
   4   4   7        6.10       18.92     10.17 o 
   5   4   7        5.42      -30.20     30.20 o 
   6   4   7       24.60       45.60     25.14 o 
  -9   5   7       80.63       43.97     17.70 o 
  -8   5   7      623.42      670.92     50.95 o 
  -7   5   7      180.94      211.95     29.64 o 
  -6   5   7     1135.35     1171.61     45.31 o 
  -5   5   7       71.76       58.64     10.30 o 
  -4   5   7       34.76       15.45     21.60 o 
  -3   5   7       28.31       23.47      8.83 o 
  -2   5   7      552.37      591.67     22.83 o 
  -1   5   7       42.91       26.88      5.19 o 
   0   5   7      284.72      280.75     20.29 o 
   1   5   7     2524.16     2612.85     58.13 o 
   2   5   7      294.72      262.91     32.75 o 
   3   5   7     1607.61     1708.53     65.25 o 
   4   5   7       40.72       23.50     15.45 o 
   5   5   7     1368.82     1470.42    109.51 o 
   6   5   7       22.88       17.29     22.68 o 
  -9   6   7        0.28       36.40     17.43 o 
  -8   6   7       23.82       31.22     13.85 o 
  -7   6   7      159.90      141.83     32.24 o 
  -6   6   7      200.67      150.01     22.13 o 
  -5   6   7        0.05       -5.00      9.80 o 
  -4   6   7     1804.58     1796.98     50.02 o 
  -3   6   7        6.11       -7.40      7.40 o 
  -2   6   7      406.20      414.77     29.03 o 
  -1   6   7      618.64      632.38     18.26 o 
   0   6   7      169.65      180.80     16.45 o 
   1   6   7      103.83       95.52     11.77 o 
   2   6   7       31.69       17.85      6.81 o 
   3   6   7       69.58       61.71     17.16 o 
   4   6   7      109.68       71.29     17.25 o 
   5   6   7       16.17       25.54     19.67 o 
   6   6   7       20.54       29.45     22.60 o 
  -9   7   7        4.69       22.39     35.37 o 
  -8   7   7       85.41       57.88     16.07 o 
  -7   7   7       62.36       54.05     21.33 o 
  -6   7   7       17.35        9.78     13.03 o 
  -5   7   7       24.75       18.02      9.62 o 
  -4   7   7       15.78       17.21      9.42 o 
  -3   7   7      661.37      619.39     22.10 o 
  -2   7   7     2374.07     2560.73     62.56 o 
  -1   7   7      532.42      570.22     19.15 o 
   0   7   7      773.25      816.62     23.07 o 
   1   7   7      496.02      542.82     17.68 o 
   2   7   7      174.93      166.85     17.68 o 
   3   7   7      350.66      352.31     38.00 o 
   4   7   7      137.58      107.69     26.98 o 
   5   7   7       33.47       15.68     11.64 o 
   6   7   7        4.72       19.72     18.04 o 
  -9   8   7       25.37       41.24     16.26 o 
  -8   8   7       21.52       41.31     12.59 o 
  -7   8   7      125.07       81.59     15.52 o 
  -6   8   7        0.72       22.78     11.90 o 
  -5   8   7        1.14        3.08     23.23 o 
  -4   8   7       65.22       41.73     11.38 o 
  -3   8   7      393.95      386.75     29.73 o 
  -2   8   7      117.97      134.19     15.78 o 
  -1   8   7      230.26      217.53     15.78 o 
   0   8   7      368.50      350.79     22.95 o 
   1   8   7      160.76      183.44     16.05 o 
   2   8   7      469.13      547.23     29.42 o 
   3   8   7      203.39      196.86     25.48 o 
   4   8   7       29.75       12.24     22.55 o 
   5   8   7        0.63      -18.70     18.70 o 
   6   8   7       13.81       50.06     21.91 o 
  -9   9   7      111.93       58.00     17.60 o 
  -8   9   7       68.29       53.09     16.74 o 
  -7   9   7      635.09      610.79     43.41 o 
  -6   9   7        0.94        3.02     12.06 o 
  -5   9   7      276.26      276.86     26.84 o 
  -4   9   7      118.77       84.93     15.38 o 
  -3   9   7      570.24      582.30     30.94 o 
  -2   9   7       10.22       21.20      5.20 o 
  -1   9   7       48.71       30.08      5.76 o 
   0   9   7      146.86       95.85     11.58 o 
   1   9   7       47.46       51.60      8.34 o 
   2   9   7     1555.26     1602.37     45.93 o 
   3   9   7      228.68      129.22     24.61 o 
   4   9   7      221.80      197.76     38.53 o 
   5   9   7        2.54        5.76     11.09 o 
   6   9   7      496.39      618.74    101.43 o 
  -9  10   7        4.63       11.10     16.47 o 
  -8  10   7        3.27       10.22     14.64 o 
  -7  10   7       11.38       23.98     20.01 o 
  -6  10   7        3.83       28.58      9.14 o 
  -5  10   7      359.32      372.85     35.84 o 
  -4  10   7       41.24       33.59      9.77 o 
  -3  10   7      197.27      201.52     19.11 o 
  -2  10   7        0.08       19.84      6.19 o 
  -1  10   7       25.12       28.03      5.99 o 
   0  10   7      285.05      283.53     23.12 o 
   1  10   7      805.78      825.04     33.37 o 
   2  10   7       22.09       13.29      5.34 o 
   3  10   7        0.77       -0.57      7.98 o 
   4  10   7      147.20       75.56     27.00 o 
   5  10   7       44.38       42.91     24.80 o 
   6  10   7        9.82       25.20     18.42 o 
  -9  11   7      120.90       70.36     23.55 o 
  -8  11   7      116.85       88.73     31.37 o 
  -7  11   7      345.29      353.52     53.16 o 
  -6  11   7      236.76      225.86     29.45 o 
  -5  11   7      266.29      322.72     35.02 o 
  -4  11   7      112.52       65.06     13.03 o 
  -3  11   7     1354.32     1407.26     64.49 o 
  -2  11   7      216.19      168.09     19.47 o 
  -1  11   7      438.01      487.30     18.56 o 
   0  11   7      119.27      113.16     13.52 o 
   1  11   7      336.39      300.56     19.81 o 
   2  11   7      719.33      758.45     25.16 o 
   3  11   7        0.76        9.49     19.23 o 
   4  11   7      495.55      563.86     49.55 o 
   5  11   7        1.89       -2.02     16.95 o 
   6  11   7      210.46      199.59     39.04 o 
  -8  12   7       18.93      -10.20     23.66 o 
  -7  12   7       51.97       27.69     15.76 o 
  -6  12   7      230.41      307.86     42.97 o 
  -5  12   7        2.72       21.15     12.66 o 
  -4  12   7       29.26       28.20      8.96 o 
  -3  12   7      410.81      407.63     30.42 o 
  -2  12   7      400.40      367.39     25.42 o 
  -1  12   7        0.75       10.50      7.31 o 
   0  12   7      591.73      635.24     33.42 o 
   1  12   7        7.17        3.80      6.10 o 
   2  12   7      934.19      926.72     35.17 o 
   3  12   7      211.51      217.74     30.44 o 
   4  12   7        2.20       -0.70     28.36 o 
   5  12   7        0.21       27.11     30.25 o 
   6  12   7       99.48       87.49     33.67 o 
  -8  13   7      255.89      309.20     59.41 o 
  -7  13   7       83.92       54.80     12.14 o 
  -6  13   7      228.10      185.69     30.56 o 
  -5  13   7      184.87      188.66     29.38 o 
  -4  13   7      785.63      712.23     41.92 o 
  -3  13   7      702.45      724.38     28.80 o 
  -2  13   7      628.79      680.22     32.24 o 
  -1  13   7     1132.07     1141.89     48.16 o 
   0  13   7        2.26       19.22      8.98 o 
   1  13   7      140.60      154.45     24.43 o 
   2  13   7       74.59       38.75     14.68 o 
   3  13   7       84.32       68.62     18.27 o 
   4  13   7        2.27        8.48     19.11 o 
   5  13   7        8.82        1.90     22.68 o 
  -8  14   7       27.53       54.96     18.93 o 
  -7  14   7       56.25       48.66     18.86 o 
  -6  14   7        0.03       -0.02     12.62 o 
  -5  14   7       78.52       68.42     15.94 o 
  -4  14   7      277.17      353.98     33.11 o 
  -3  14   7      314.93      258.40     24.95 o 
  -2  14   7       60.03       27.91      7.54 o 
  -1  14   7      301.51      306.90     35.44 o 
   0  14   7      127.84      107.52     17.10 o 
   1  14   7      158.38      135.77     15.56 o 
   2  14   7        1.03        9.72      7.09 o 
   3  14   7      134.14      131.06     28.85 o 
   4  14   7       25.99       42.17     31.71 o 
   5  14   7       14.73        5.14     26.48 o 
  -8  15   7      448.81      518.05     74.08 o 
  -7  15   7      478.47      477.51     54.94 o 
  -6  15   7      770.53      815.34     61.22 o 
  -5  15   7       16.03        5.95     15.83 o 
  -4  15   7      510.39      541.51     37.80 o 
  -3  15   7       37.12       31.92     11.29 o 
  -2  15   7      428.36      462.97     34.71 o 
  -1  15   7        3.67       12.77      5.22 o 
   0  15   7       20.30       15.83      7.67 o 
   1  15   7      186.63      168.68     20.31 o 
   2  15   7       17.46       16.05     10.07 o 
   3  15   7     1247.01     1347.03     80.92 o 
   4  15   7       22.68       39.66     15.16 o 
   5  15   7      565.10      629.03    102.75 o 
  -8  16   7       19.48       38.01     20.31 o 
  -7  16   7       92.72       59.77     19.49 o 
  -6  16   7       82.98       83.72     23.03 o 
  -5  16   7       46.08       29.46     17.39 o 
  -4  16   7      289.38      250.44     37.86 o 
  -3  16   7      308.72      306.79     45.75 o 
  -2  16   7      333.57      424.94     42.11 o 
  -1  16   7        6.94       14.32      9.70 o 
   0  16   7      116.83       79.08     13.90 o 
   1  16   7      254.72      235.42     35.92 o 
   2  16   7        0.75        6.82     13.25 o 
   3  16   7       81.71       71.00     18.24 o 
   4  16   7       35.86      -15.00     32.59 o 
   5  16   7       28.42       25.01     14.99 o 
  -7  17   7      150.49      113.12     40.54 o 
  -6  17   7      260.71      259.29     51.77 o 
  -5  17   7      120.63       82.43     25.82 o 
  -4  17   7      254.40       48.52     47.96 o 
  -3  17   7      557.68      559.46     43.57 o 
  -2  17   7      801.04      883.71     61.75 o 
  -1  17   7      483.51      553.49     42.79 o 
   0  17   7      443.13      456.40     44.03 o 
   1  17   7      369.57      419.23     39.08 o 
   2  17   7      203.33      158.43     30.53 o 
   3  17   7        5.35       11.72     11.75 o 
   4  17   7        0.63       34.73     20.30 o 
  -7  18   7        3.72       29.58     17.90 o 
  -6  18   7        0.57       27.79     25.17 o 
  -5  18   7      417.44      463.30     47.32 o 
  -4  18   7       17.75      -30.16     53.11 o 
  -3  18   7        3.88       22.88     24.73 o 
  -2  18   7       76.96       72.35     20.26 o 
  -1  18   7      180.20      185.47     40.04 o 
   0  18   7      506.30      490.86     47.59 o 
   1  18   7      147.54      142.25     34.93 o 
   2  18   7      332.68      458.93     71.77 o 
   3  18   7      326.46      367.16     53.63 o 
   4  18   7        9.80        2.98     16.33 o 
  -7  19   7      229.13      255.88     46.80 o 
  -6  19   7       38.15       21.94     19.70 o 
  -5  19   7      292.82      318.48     37.09 o 
  -4  19   7       19.71       35.44     15.87 o 
  -3  19   7      266.90      232.66     44.03 o 
  -2  19   7       55.37       29.80     20.55 o 
  -1  19   7      320.30      398.38     46.89 o 
   0  19   7      235.74      163.00     32.11 o 
   1  19   7       14.28       19.27     13.32 o 
   2  19   7      133.86       99.43     26.85 o 
   3  19   7       10.19        6.57     43.48 o 
   4  19   7      688.39      771.46    123.61 o 
  -6  20   7      195.61      198.45     67.34 o 
  -5  20   7       64.12       33.93     20.18 o 
  -4  20   7       22.21       46.01     14.95 o 
  -3  20   7        4.75       44.43     15.99 o 
  -2  20   7      152.95      178.79     34.70 o 
  -1  20   7      120.57      110.87     25.11 o 
   0  20   7        0.63       -4.53     14.99 o 
   1  20   7        0.90        6.42     13.49 o 
   2  20   7       36.74       38.92     23.55 o 
  -6  21   7       42.17       45.17     18.40 o 
  -5  21   7      183.67      130.00     35.82 o 
  -4  21   7       34.03       24.35     14.32 o 
  -3  21   7      134.39      112.57     26.27 o 
  -2  21   7       85.25       78.81     18.60 o 
  -1  21   7      340.08      425.70     40.53 o 
   0  21   7      354.61      423.68     40.63 o 
   1  21   7       45.90       -5.26     30.64 o 
   2  21   7      747.18      853.67     86.46 o 
   3  21   7        6.31       52.45     30.53 o 
  -5  22   7       68.18       43.52     17.78 o 
  -4  22   7        0.48      -12.27     22.10 o 
  -3  22   7       48.20       28.07     14.64 o 
  -2  22   7       39.68       45.41     15.96 o 
  -1  22   7       48.45       62.48     16.64 o 
   0  22   7      401.52      430.90     69.13 o 
   1  22   7       88.86      106.55     31.63 o 
   2  22   7       12.09       -0.74     48.73 o 
   3  22   7       28.59       49.54     29.03 o 
  -5  23   7      247.67      241.41     43.25 o 
  -4  23   7      255.97      304.03     40.52 o 
  -3  23   7       36.50       37.19     21.19 o 
  -2  23   7      699.55      795.47     68.72 o 
  -1  23   7       60.04       48.51     24.77 o 
   0  23   7      115.80       88.53     23.76 o 
   1  23   7        3.82       -5.57     19.35 o 
   2  23   7       32.47       32.96     17.57 o 
  -4  24   7      101.56      112.88     29.93 o 
  -3  24   7       91.65       35.50     26.09 o 
  -2  24   7        8.29       17.00     16.10 o 
  -1  24   7      124.18       88.97     39.43 o 
   0  24   7        5.32       40.31     20.84 o 
   1  24   7       20.05       33.24     30.82 o 
  -3  25   7       12.23       42.55     20.56 o 
  -2  25   7      115.01      100.18     26.84 o 
  -1  25   7        1.52       33.84     15.16 o 
   0  25   7       18.90        4.10     18.09 o 
  -9   0   8     1024.96     1171.06    259.97 o 
  -8   0   8       69.61       52.81     22.81 o 
  -7   0   8      338.73      475.12     84.81 o 
  -6   0   8      196.20      113.96     36.02 o 
  -5   0   8       54.28       22.10     15.46 o 
  -4   0   8       27.98       34.63     33.99 o 
  -3   0   8       53.47       32.35     13.64 o 
  -2   0   8        6.22       10.72      5.99 o 
  -1   0   8      144.57      135.28     20.15 o 
   0   0   8      837.98      880.47     54.45 o 
   1   0   8       77.21       56.63     18.08 o 
   2   0   8      595.25      637.39     35.91 o 
   3   0   8      290.07      354.56     74.78 o 
   4   0   8      336.42      392.89    100.23 o 
   5   0   8       16.93       44.28     26.54 o 
  -9   1   8       10.04        9.45     19.50 o 
  -8   1   8       68.93       49.14     14.30 o 
  -7   1   8       22.99       20.27     14.69 o 
  -6   1   8       38.43       35.16     13.20 o 
  -5   1   8      102.10      105.81     22.74 o 
  -4   1   8       43.72       40.33     10.40 o 
  -3   1   8       40.24       12.32     13.04 o 
  -2   1   8       80.41       55.70     11.24 o 
  -1   1   8        2.62       -1.38     10.22 o 
   0   1   8      181.92      190.22     17.43 o 
   1   1   8      199.54      177.68     17.57 o 
   2   1   8        0.05        6.48      9.14 o 
   3   1   8       32.71       27.14      9.32 o 
   4   1   8        0.04       30.16     21.97 o 
   5   1   8        5.18       -9.28     35.66 o 
  -9   2   8       79.09       75.89     17.31 o 
  -8   2   8       76.43       54.78     17.33 o 
  -7   2   8       72.05       73.71     15.74 o 
  -6   2   8       12.91       12.91     11.57 o 
  -5   2   8       92.03       77.12     16.10 o 
  -4   2   8      193.78      232.69     27.53 o 
  -3   2   8      356.97      400.39     32.61 o 
  -2   2   8      668.36      644.73     34.18 o 
  -1   2   8        5.21        5.91      6.93 o 
   0   2   8      163.67      147.72     17.97 o 
   1   2   8      161.75      133.29     22.25 o 
   2   2   8      266.85      245.06     26.03 o 
   3   2   8       11.60       19.28     15.72 o 
   5   2   8       14.82        0.44     16.17 o 
  -9   3   8        9.08        4.69     23.43 o 
  -8   3   8        3.75       29.15     15.16 o 
  -7   3   8       10.82       25.41     12.65 o 
  -6   3   8       74.61       82.53     18.39 o 
  -5   3   8       47.49       53.08     15.12 o 
  -4   3   8      551.73      588.79     28.12 o 
  -3   3   8      111.22       82.06     15.12 o 
  -2   3   8      116.42       72.64     13.36 o 
  -1   3   8        4.10       14.69      6.81 o 
   0   3   8       61.88       36.07      8.11 o 
   1   3   8       13.12       25.11      6.59 o 
   2   3   8       69.11       49.19      9.83 o 
   3   3   8        8.88       12.93     13.26 o 
   4   3   8        9.29        8.77     18.05 o 
   5   3   8        6.48       25.90     31.37 o 
  -9   4   8        4.83       26.69     14.99 o 
  -8   4   8      282.70      383.81     36.71 o 
  -7   4   8       56.45       47.28     15.49 o 
  -6   4   8        2.60       19.76     32.87 o 
  -5   4   8       32.55       29.72     10.13 o 
  -4   4   8     1159.19     1180.39     47.29 o 
  -3   4   8      250.20      277.50     26.39 o 
  -2   4   8       74.90       60.33     10.68 o 
  -1   4   8       66.70       48.07      9.32 o 
   0   4   8      115.29       88.32     13.26 o 
   1   4   8      763.01      831.50     29.15 o 
   2   4   8      380.46      421.22     26.95 o 
   3   4   8      582.17      749.71     62.14 o 
   4   4   8       12.39        5.28     15.30 o 
   5   4   8      169.54      119.78     39.35 o 
  -9   5   8       60.61       31.71     15.24 o 
  -8   5   8        4.73        8.33     13.97 o 
  -7   5   8      242.48      233.45     34.45 o 
  -6   5   8        2.85       19.90     13.69 o 
  -5   5   8       82.09       48.25     10.73 o 
  -4   5   8      292.68      304.27     30.68 o 
  -3   5   8      190.00      132.44     25.82 o 
  -2   5   8        0.69        0.14      8.05 o 
  -1   5   8       37.14       36.79      9.04 o 
   0   5   8        0.54        2.37      8.79 o 
   1   5   8      191.95      170.53     18.16 o 
   2   5   8       14.86       10.88      7.12 o 
   3   5   8       33.40       49.28     21.54 o 
   4   5   8      318.96      372.04    130.16 o 
   5   5   8       19.77       -4.85     27.93 o 
  -8   6   8      554.06      541.65     67.31 o 
  -7   6   8       25.87       25.93     13.47 o 
  -6   6   8      260.33      366.02     44.93 o 
  -5   6   8       68.90       57.42     12.03 o 
  -4   6   8      415.85      425.82     33.78 o 
  -3   6   8      356.85      341.94     33.03 o 
  -2   6   8      176.58      201.33     21.46 o 
  -1   6   8     1012.91     1006.98     43.60 o 
   0   6   8      424.14      396.00     25.54 o 
   1   6   8     1294.77     1372.25     47.44 o 
   2   6   8       65.31       49.10     12.13 o 
   3   6   8      309.05      348.45     53.63 o 
   4   6   8       18.31       -1.71     14.70 o 
   5   6   8      116.72       77.50     31.28 o 
  -8   7   8        0.02       17.78     14.34 o 
  -7   7   8       51.29       41.78     15.24 o 
  -6   7   8        1.52       30.79     13.57 o 
  -5   7   8       10.24       24.54     10.56 o 
  -4   7   8      175.65      167.70     23.19 o 
  -3   7   8     1205.77     1205.44     44.77 o 
  -2   7   8      161.29      155.06     15.77 o 
  -1   7   8        0.56        4.39      6.26 o 
   0   7   8      118.38       81.03     13.50 o 
   1   7   8        0.51        9.92      5.33 o 
   2   7   8      142.78       97.56     18.31 o 
   3   7   8       34.99       24.36     15.98 o 
   4   7   8        0.01       15.39     25.88 o 
   5   7   8      108.15       76.91     31.42 o 
  -8   8   8       87.73       59.70     35.73 o 
  -7   8   8       40.53       57.96     19.43 o 
  -6   8   8      184.82      192.92     31.85 o 
  -5   8   8      466.57      488.93     31.81 o 
  -4   8   8      248.63      255.00     29.17 o 
  -3   8   8     1299.00     1379.92     49.36 o 
  -2   8   8      319.56      348.14     29.92 o 
  -1   8   8      349.44      365.63     31.19 o 
   0   8   8      109.85       78.89     15.02 o 
   1   8   8      545.42      527.65     34.20 o 
   2   8   8      281.87      332.97     37.43 o 
   3   8   8        9.80       -9.67     13.01 o 
   4   8   8       45.91       22.76     17.60 o 
   5   8   8       10.29      -11.48     34.85 o 
  -8   9   8        6.43       22.69     12.43 o 
  -7   9   8        1.44       -1.46     19.06 o 
  -6   9   8       78.21       71.97     18.16 o 
  -5   9   8      274.55      271.88     33.23 o 
  -4   9   8        0.09       24.12      9.14 o 
  -3   9   8        0.00       16.83      7.94 o 
  -2   9   8      439.02      455.39     26.00 o 
  -1   9   8      169.87      175.02     19.45 o 
   0   9   8      331.93      401.92     33.19 o 
   1   9   8       26.87       28.24      8.62 o 
   2   9   8        7.16        9.01     19.25 o 
   3   9   8       21.19       -2.35     39.79 o 
   4   9   8       63.94       56.79     18.23 o 
   5   9   8       41.39       53.95     25.22 o 
  -8  10   8        7.95      -15.69     21.29 o 
  -7  10   8      604.47      715.28     60.08 o 
  -6  10   8       12.40       35.39     13.87 o 
  -5  10   8      275.49      298.23     37.89 o 
  -4  10   8       58.29       51.23      8.79 o 
  -3  10   8      118.96       71.43     12.98 o 
  -2  10   8        4.54        5.45      8.44 o 
  -1  10   8       13.31       35.17      9.06 o 
   0  10   8     1352.35     1427.03     51.59 o 
   1  10   8       49.57       17.35      9.45 o 
   2  10   8      739.61      807.49     58.09 o 
   3  10   8       13.88       34.66     31.48 o 
   4  10   8      631.63      780.06     93.23 o 
   5  10   8       50.39       75.90     26.88 o 
  -8  11   8        2.91       17.81     34.07 o 
  -7  11   8       37.55       22.79     14.96 o 
  -6  11   8       74.96       51.34     13.84 o 
  -5  11   8        3.49       30.32     14.85 o 
  -4  11   8        7.76       23.63     12.23 o 
  -3  11   8      123.04       96.56     16.24 o 
  -2  11   8      238.34      196.14     25.91 o 
  -1  11   8       50.18       45.78     10.06 o 
   0  11   8        4.58        5.94     11.18 o 
   1  11   8       92.73       93.32     16.25 o 
   2  11   8       13.72       35.32     16.95 o 
   3  11   8       93.52      109.90     28.12 o 
   4  11   8       32.92       38.36     23.12 o 
   5  11   8       29.38       31.85     16.63 o 
  -8  12   8       66.92       32.47     17.20 o 
  -7  12   8      211.07      156.91     40.06 o 
  -6  12   8       21.21       46.12     17.72 o 
  -5  12   8      210.23      212.10     33.59 o 
  -4  12   8      381.94      367.73     48.61 o 
  -3  12   8      324.26      369.22     36.88 o 
  -2  12   8       22.38       24.12     14.88 o 
  -1  12   8      157.78      181.40     22.43 o 
   0  12   8      201.45      128.44     20.75 o 
   1  12   8       26.34       22.70     11.96 o 
   2  12   8      320.39      348.08     61.37 o 
   3  12   8       62.61       57.96     29.03 o 
   4  12   8       26.41       36.05     20.26 o 
  -7  13   8        0.29       -6.35     18.04 o 
  -6  13   8      153.51      114.06     27.15 o 
  -5  13   8       78.29       75.34     20.81 o 
  -4  13   8      552.95      561.12     44.21 o 
  -3  13   8      216.91      195.15     36.89 o 
  -2  13   8       83.60       59.30     14.39 o 
  -1  13   8      256.53      268.97     30.87 o 
   0  13   8       52.95       48.18     14.45 o 
   1  13   8       95.86       88.86     17.41 o 
   2  13   8      218.01      212.01     35.10 o 
   3  13   8       19.61       33.69     23.15 o 
   4  13   8       27.50       39.05     16.49 o 
  -7  14   8        7.74       29.66     17.54 o 
  -6  14   8      183.01      104.50     23.09 o 
  -5  14   8       23.89       27.90     13.75 o 
  -4  14   8        2.33       40.82     15.91 o 
  -3  14   8        0.89      -31.01     34.40 o 
  -2  14   8        5.40       13.43     17.67 o 
  -1  14   8       32.38       28.81      9.51 o 
   0  14   8       52.57       42.45     14.61 o 
   1  14   8     1075.79     1099.39     74.92 o 
   2  14   8       24.45       60.20     29.93 o 
   3  14   8      231.53      217.77     59.24 o 
   4  14   8      124.09       82.32     26.92 o 
  -7  15   8       43.62       31.28     18.90 o 
  -6  15   8        8.04       44.37     26.51 o 
  -5  15   8        8.16       34.85     13.48 o 
  -4  15   8        5.05       29.78     15.88 o 
  -3  15   8       87.25      109.54     24.84 o 
  -2  15   8       64.75       49.82     23.61 o 
  -1  15   8       58.78       52.23     15.79 o 
   0  15   8      289.13      348.32     48.60 o 
   1  15   8      338.90      391.42     44.21 o 
   2  15   8        0.79       36.66     28.25 o 
   3  15   8       50.87       68.13     43.01 o 
   4  15   8        4.51       12.66     32.59 o 
  -7  16   8        0.72       20.38     23.28 o 
  -6  16   8       64.81       35.66     18.98 o 
  -5  16   8        8.57       27.25     20.93 o 
  -4  16   8      603.82      723.98     53.73 o 
  -3  16   8      459.82      508.39     64.82 o 
  -2  16   8       20.96       12.14     13.15 o 
  -1  16   8       96.82       75.45     26.16 o 
   0  16   8        2.74       14.87     11.90 o 
   1  16   8      386.13      448.37     59.71 o 
   2  16   8       19.57       31.37     21.39 o 
   3  16   8      344.27      318.29     64.16 o 
  -6  17   8      112.20       52.40     20.42 o 
  -5  17   8      574.44      705.93     62.80 o 
  -4  17   8      131.13       82.11     30.83 o 
  -3  17   8      126.06      119.70     25.71 o 
  -2  17   8       67.19       69.44     21.37 o 
  -1  17   8      120.87       87.93     25.39 o 
   0  17   8       15.75        8.64     14.21 o 
   1  17   8       11.28       13.27     22.94 o 
   2  17   8       33.32       39.55     37.14 o 
   3  17   8      484.27      531.24     86.45 o 
  -6  18   8       65.46       42.79     20.95 o 
  -5  18   8      225.35      137.91     35.29 o 
  -4  18   8       81.24       67.03     19.17 o 
  -3  18   8      196.52      139.59     31.04 o 
  -2  18   8      213.16      239.99     41.88 o 
  -1  18   8       15.62       26.45     15.16 o 
   0  18   8      105.47       51.93     16.33 o 
   1  18   8        7.17        1.56     25.68 o 
   2  18   8      187.53      226.45     61.60 o 
   3  18   8        0.83       65.40     30.47 o 
  -5  19   8       56.05       86.28     25.04 o 
  -4  19   8       12.34       34.97     17.63 o 
  -3  19   8        2.75       11.84     12.94 o 
  -2  19   8      129.37       95.11     27.73 o 
  -1  19   8       18.11        7.96     11.16 o 
   0  19   8       22.95       33.74     15.31 o 
   1  19   8        1.31       -8.49     33.59 o 
   2  19   8       35.34       38.49     33.03 o 
  -5  20   8       94.51       61.97     17.75 o 
  -4  20   8      114.05       69.04     22.23 o 
  -3  20   8       69.99       44.70     20.14 o 
  -2  20   8      266.18      272.85     74.68 o 
  -1  20   8       23.78       34.26     15.91 o 
   0  20   8      443.25      554.13     63.25 o 
   1  20   8        3.48       28.22     21.96 o 
   2  20   8      432.22      481.51    130.04 o 
  -4  21   8       56.98       60.62     29.75 o 
  -3  21   8      142.46      102.82     27.72 o 
  -2  21   8       55.41       37.57     17.72 o 
  -1  21   8        1.35       16.81     13.76 o 
   0  21   8       68.41      117.43     57.86 o 
   1  21   8        0.11       34.23     40.80 o 
  -4  22   8      534.98      605.54    145.16 o 
  -3  22   8      185.10      109.72     27.88 o 
  -2  22   8      137.27      144.77     38.46 o 
  -1  22   8       41.76       61.27     21.12 o 
   0  22   8       31.93        9.03     30.46 o 
  -2  23   8        3.44        2.26     16.13 o 
  -1  23   8      237.26      159.41     38.71 o 
  -8   1   9        4.46       51.11     15.76 o 
  -7   1   9       69.73       47.06     15.27 o 
  -6   1   9      325.93      380.26     56.63 o 
  -5   1   9       50.85       46.36     15.59 o 
  -4   1   9      257.64      239.18     31.82 o 
  -3   1   9       17.02       24.92     10.10 o 
  -2   1   9      895.16      910.76     52.87 o 
  -1   1   9       17.60       36.89     12.83 o 
   0   1   9      545.63      506.16     33.59 o 
   1   1   9       20.27       14.45      8.14 o 
   2   1   9       93.60       60.55     14.92 o 
   3   1   9       13.07       21.30     17.30 o 
   4   1   9       46.71       55.06     24.45 o 
  -8   2   9      183.32       86.16     25.15 o 
  -7   2   9        0.21       -4.28     14.87 o 
  -6   2   9      437.18      496.50     35.28 o 
  -5   2   9      110.36      107.44     23.11 o 
  -4   2   9      314.10      341.14     45.30 o 
  -3   2   9       24.31       30.09     11.22 o 
  -2   2   9      146.99      146.68     46.70 o 
  -1   2   9       18.68       37.18     11.93 o 
   0   2   9       90.22       65.22     14.65 o 
   1   2   9        8.92       20.91     12.44 o 
   2   2   9      186.88      183.35     42.03 o 
   3   2   9       19.56       12.49     21.31 o 
   4   2   9        4.01        3.34     31.13 o 
  -8   3   9       71.55       50.34     14.94 o 
  -7   3   9       88.41       85.04     21.69 o 
  -6   3   9      190.31      233.71     32.44 o 
  -5   3   9      111.48      111.22     21.33 o 
  -4   3   9       98.17       89.43     20.92 o 
  -3   3   9      171.99      177.06     35.45 o 
  -2   3   9       18.44       22.43     10.92 o 
  -1   3   9      291.65      240.08     26.78 o 
   0   3   9        1.67        1.87      9.45 o 
   1   3   9      136.63      111.07     30.34 o 
   2   3   9       67.53       46.06     12.82 o 
   3   3   9      200.96      164.49     55.42 o 
   4   3   9        4.30       -6.97     26.34 o 
  -8   4   9      263.00      281.51     38.49 o 
  -7   4   9       13.34       21.78     12.99 o 
  -6   4   9       28.67        0.48     22.55 o 
  -5   4   9       25.51       30.97     16.17 o 
  -4   4   9      100.63       76.90     17.47 o 
  -3   4   9       96.43      103.50     20.58 o 
  -2   4   9        7.62       15.77     10.46 o 
  -1   4   9       16.48       13.47      9.44 o 
   0   4   9       71.75       54.13     15.93 o 
   1   4   9       79.33       49.04     16.98 o 
   2   4   9       15.39       47.31     15.35 o 
   3   4   9        7.99       11.65     22.79 o 
   4   4   9        0.93      -13.81     30.59 o 
  -7   5   9       42.46       39.44     16.80 o 
  -6   5   9        3.53       22.12     75.38 o 
  -5   5   9       85.60       55.67     15.09 o 
  -4   5   9      128.70       98.12     20.42 o 
  -3   5   9      555.36      521.69     33.09 o 
  -2   5   9      171.46      179.27     26.58 o 
  -1   5   9      889.94      942.55     47.17 o 
   0   5   9        0.74        2.65      9.13 o 
   1   5   9      606.42      711.95     50.74 o 
   2   5   9        9.71       48.03     19.57 o 
   3   5   9      156.50      262.35     72.01 o 
   4   5   9       17.39       33.60     24.48 o 
  -7   6   9      132.38       93.24     25.84 o 
  -6   6   9        2.60       10.86     14.91 o 
  -5   6   9      310.53      260.24     39.82 o 
  -4   6   9       18.24       22.38     11.82 o 
  -3   6   9      549.81      595.55     43.12 o 
  -2   6   9      115.24       94.75     20.57 o 
  -1   6   9        0.15       19.65      9.94 o 
   0   6   9       16.51       22.02     10.11 o 
   1   6   9       99.52       88.41     16.54 o 
   2   6   9        1.02       27.65     16.18 o 
   3   6   9        6.92        3.62     17.67 o 
   4   6   9       14.60      -27.94     31.68 o 
  -7   7   9       18.66       13.23     14.66 o 
  -6   7   9      281.55      291.71     41.54 o 
  -5   7   9      212.06      213.41     33.70 o 
  -4   7   9        0.80       27.47     12.00 o 
  -3   7   9      140.98      110.93     25.28 o 
  -2   7   9       32.58       33.13     10.68 o 
  -1   7   9       51.99       27.70     11.81 o 
   0   7   9       34.81       23.84     11.23 o 
   1   7   9      245.60      287.98     43.07 o 
   2   7   9       81.84       67.31     20.31 o 
   3   7   9        0.61        3.31     23.25 o 
   4   7   9      118.75      119.84     52.55 o 
  -7   8   9       39.50       44.08     18.08 o 
  -6   8   9       73.19       63.41     14.19 o 
  -5   8   9        0.70        7.79     12.32 o 
  -4   8   9      427.90      388.42     37.05 o 
  -3   8   9      207.23      195.50     31.13 o 
  -2   8   9      113.23      113.06     19.14 o 
  -1   8   9       20.75        4.70      8.79 o 
   0   8   9       12.52        4.21      9.16 o 
   1   8   9        4.52       12.04     13.74 o 
   2   8   9        4.53       13.14     13.66 o 
   3   8   9        7.16       27.96     37.12 o 
  -7   9   9       20.25      -28.47     29.38 o 
  -6   9   9        7.95       16.86     21.88 o 
  -5   9   9       31.50       23.67     13.48 o 
  -4   9   9      143.47       89.60     18.65 o 
  -3   9   9      168.48      165.98     27.68 o 
  -2   9   9      446.44      467.48     37.58 o 
  -1   9   9        1.17       15.28     10.89 o 
   0   9   9      367.55      431.50     39.10 o 
   1   9   9       18.08       24.44     19.13 o 
   2   9   9      568.19      583.82     83.13 o 
   3   9   9       27.98       -6.62     30.84 o 
  -7  10   9       53.76       41.94     17.13 o 
  -6  10   9       99.78       73.09     22.79 o 
  -5  10   9        5.68       22.35     11.13 o 
  -4  10   9       75.00       42.73     13.72 o 
  -3  10   9       26.84       14.59     12.94 o 
  -2  10   9        2.54      -10.08     10.08 o 
  -1  10   9       10.01        8.51     14.52 o 
   0  10   9        0.58       16.51      9.05 o 
   1  10   9       33.39       41.56     19.94 o 
   2  10   9        3.27       19.36     12.17 o 
   3  10   9       50.15       53.93     21.86 o 
  -7  11   9      334.25      453.34     67.93 o 
  -6  11   9        9.22        7.71     16.33 o 
  -5  11   9      135.51       84.04     23.49 o 
  -4  11   9      273.69      347.64     52.30 o 
  -3  11   9       56.32       56.94     11.90 o 
  -2  11   9      238.44      217.74     31.46 o 
  -1  11   9        0.80      -11.98     14.75 o 
   0  11   9      159.88      155.87     26.81 o 
   1  11   9        4.02       -7.16     21.90 o 
   2  11   9      262.27      306.23    134.90 o 
   3  11   9        0.74       -4.82     30.23 o 
  -6  12   9       89.30       39.64     32.39 o 
  -5  12   9       42.32       33.10     21.41 o 
  -4  12   9      260.98      292.24     35.75 o 
  -3  12   9      241.65      255.55     48.78 o 
  -2  12   9        0.10       14.55     12.32 o 
  -1  12   9      129.99      110.68     25.63 o 
   0  12   9       34.70       21.49     14.40 o 
   1  12   9       13.46        5.44     16.19 o 
   2  12   9       49.48       48.79     23.16 o 
   3  12   9        1.00      -18.24     18.33 o 
  -6  13   9      104.13       62.60     22.45 o 
  -5  13   9       99.86      101.36     27.36 o 
  -4  13   9        2.20       29.48     17.76 o 
  -3  13   9       27.71       25.95     18.94 o 
  -2  13   9        5.09       -2.15     28.15 o 
  -1  13   9       92.62       68.35     17.73 o 
   0  13   9       24.58       24.67     14.65 o 
   1  13   9      196.01      248.47    104.66 o 
   2  13   9       52.75       62.37     32.43 o 
  -6  14   9       10.35       22.53     48.74 o 
  -5  14   9      150.88      109.74     29.61 o 
  -4  14   9       36.73       24.81     14.87 o 
  -3  14   9        1.24      -10.47     25.72 o 
  -2  14   9       21.95       54.46     18.38 o 
  -1  14   9       41.66       31.86     19.60 o 
   0  14   9        5.59       43.58     22.30 o 
   1  14   9       31.06      -10.08     32.11 o 
   2  14   9       67.08       38.38     31.02 o 
  -5  15   9      181.63      106.31     26.92 o 
  -4  15   9       31.26       29.45     19.16 o 
  -3  15   9      217.21      227.27     38.37 o 
  -2  15   9       17.46       40.86     22.39 o 
  -1  15   9      419.60      415.18     46.25 o 
   0  15   9       11.66       23.07     20.57 o 
   1  15   9      218.30      212.73     63.16 o 
   2  15   9        0.62       43.59     24.82 o 
  -5  16   9      356.54      452.50     65.69 o 
  -4  16   9        5.34       -6.22     15.67 o 
  -3  16   9      141.86      131.48     31.86 o 
  -2  16   9       56.17       33.92     21.10 o 
  -1  16   9      120.34       64.17     19.02 o 
   0  16   9       14.83        9.83     25.65 o 
   1  16   9      109.45       32.17     38.84 o 
  -4  17   9        1.33       22.31     26.73 o 
  -3  17   9       56.97       80.48     27.98 o 
  -2  17   9        0.77       13.51     14.22 o 
  -1  17   9       87.19       86.38     26.19 o 
   0  17   9        7.47      -18.11     32.66 o 
   1  17   9       43.85       36.71     32.97 o 
  -4  18   9        0.34       70.11     23.82 o 
  -3  18   9        3.97       20.44     16.57 o 
  -2  18   9       37.54       42.68     15.21 o 
  -1  18   9       32.58      -34.59     34.59 o 
   0  18   9        0.11       52.80     39.24 o 
  -3  19   9       59.24       54.28     16.96 o 
  -2  19   9      185.71      136.38     39.75 o 
  -1  19   9       47.77       39.20     25.61 o 
  -6   0  10      322.23      285.34     50.68 o 
  -5   0  10       90.16       53.51     46.34 o 
  -4   0  10      190.44      191.11     46.84 o 
  -3   0  10       28.52       -0.28     14.20 o 
  -2   0  10      668.71      649.33    111.95 o 
  -1   0  10       31.25       11.74     16.03 o 
   0   0  10      147.79      157.22     36.80 o 
   1   0  10       13.20       28.09     26.86 o 
   2   0  10        5.61        9.36     15.38 o 
  -6   1  10        3.70       -2.20     11.40 o 
  -5   1  10        5.62        5.60     20.88 o 
  -4   1  10       52.33       58.36     17.65 o 
  -3   1  10       21.70        1.99     11.53 o 
  -2   1  10       14.23       12.86     11.12 o 
  -1   1  10        3.01       -1.95     14.69 o 
   0   1  10      112.16       85.56     21.17 o 
   1   1  10        0.44       13.47     14.53 o 
   2   1  10      100.11       89.82     28.72 o 
  -6   2  10       61.71       62.66     17.34 o 
  -5   2  10        6.86       14.61     13.76 o 
  -4   2  10      204.68      131.31     25.74 o 
  -3   2  10       44.59       20.44     11.52 o 
  -2   2  10        4.14       27.81     12.53 o 
  -1   2  10        0.60        5.87     12.38 o 
   0   2  10        5.95       15.52     11.05 o 
   1   2  10      124.83       61.38     32.49 o 
   2   2  10      231.91      176.32     68.24 o 
  -6   3  10        9.40      -10.81     12.08 o 
  -5   3  10        8.83       11.71     12.53 o 
  -4   3  10        2.98       30.06     12.12 o 
  -3   3  10       72.67       48.31     15.70 o 
  -2   3  10        4.99       30.91     14.67 o 
  -1   3  10       91.40       74.79     15.14 o 
   0   3  10       40.67       48.84     16.54 o 
   1   3  10      322.92      342.59     44.73 o 
   2   3  10      118.02       60.09     33.41 o 
  -6   4  10       21.40       29.88     12.19 o 
  -5   4  10       27.03       33.34     11.65 o 
  -4   4  10      131.20       82.59     29.42 o 
  -3   4  10      543.70      523.14     51.91 o 
  -2   4  10        9.80       24.33     13.37 o 
  -1   4  10      477.68      497.21     48.97 o 
   0   4  10        7.26        4.82     18.81 o 
   1   4  10       14.67       27.36     16.21 o 
   2   4  10        1.70       36.57     36.49 o 
  -6   5  10        0.98       -0.70     19.21 o 
  -5   5  10        0.02       10.82     18.90 o 
  -4   5  10        0.57       -8.83     14.34 o 
  -3   5  10       33.17       36.99     16.74 o 
  -2   5  10      176.01       82.79     27.02 o 
  -1   5  10        1.39       22.75     11.60 o 
   0   5  10        6.99       32.80     12.91 o 
   1   5  10       13.10       17.97     17.13 o 
   2   5  10       47.75       39.27     23.44 o 
  -6   6  10       20.70       26.79     13.48 o 
  -5   6  10      631.40      703.85     53.88 o 
  -4   6  10        1.40      -12.51     12.51 o 
  -3   6  10      347.06      351.42     48.44 o 
  -2   6  10       42.65       37.55     14.55 o 
  -1   6  10      112.38      100.76     19.37 o 
   0   6  10        1.78       21.30     12.35 o 
   1   6  10      163.15      113.04     41.16 o 
   2   6  10        2.32       54.12     22.02 o 
  -6   7  10        9.37       35.51     16.15 o 
  -5   7  10      139.45       89.11     23.29 o 
  -4   7  10       89.73       63.78     19.91 o 
  -3   7  10        0.69       11.33     11.32 o 
  -2   7  10       61.07       25.38     12.07 o 
  -1   7  10      118.50       89.67     17.90 o 
   0   7  10      202.34      150.13     65.64 o 
   1   7  10      122.58       63.30     31.23 o 
   2   7  10       30.91       13.83     19.07 o 
  -5   8  10        0.38       25.75     17.48 o 
  -4   8  10        1.77       10.39     10.47 o 
  -3   8  10       85.75       54.04     16.46 o 
  -2   8  10      131.53       60.29     13.39 o 
  -1   8  10        3.33      -10.98     10.98 o 
   0   8  10      182.95      158.30     37.50 o 
   1   8  10        0.61      -14.22     19.34 o 
  -5   9  10        4.70       41.93     18.99 o 
  -4   9  10       21.10       28.89     16.63 o 
  -3   9  10        6.76       30.92     14.82 o 
  -2   9  10       33.13       20.66     15.80 o 
  -1   9  10        0.25       16.85     12.21 o 
   0   9  10       24.82       21.82     12.01 o 
   1   9  10        0.00       20.24     12.18 o 
  -5  10  10        1.67       30.08     15.69 o 
  -4  10  10      674.31      760.49     98.64 o 
  -3  10  10       11.89       40.25     21.32 o 
  -2  10  10      483.42      565.76     67.88 o 
  -1  10  10       14.21       11.70     11.34 o 
   0  10  10      111.86       59.84     18.00 o 
   1  10  10       48.72       50.66     31.54 o 
  -5  11  10       13.44       28.33     15.96 o 
  -4  11  10       65.35       56.52     20.75 o 
  -3  11  10       29.85       14.34     17.65 o 
  -2  11  10       86.94       45.91     22.22 o 
  -1  11  10        4.19      -20.74     32.26 o 
   0  11  10      120.51       92.36     27.58 o 
  -4  12  10       16.49       36.94     15.77 o 
  -3  12  10        0.33       30.31     19.68 o 
  -2  12  10       27.62       55.33     19.55 o 
  -1  12  10        1.11       38.62     23.96 o 
   0  12  10      107.65       77.35     33.89 o 
  -4  13  10        3.10      -20.18     20.18 o 
  -3  13  10        0.07        7.54     18.16 o 
  -2  13  10        0.82        0.41     28.16 o 
  -1  13  10       94.05       87.45     48.89 o 
   0  13  10       60.03       25.31     27.63 o 
  -3  14  10      223.39      262.78     49.89 o 
  -2  14  10       12.49       -3.84     25.35 o 
  -1  14  10      145.95      210.33     69.43 o 
  -3   1  11        2.64        9.73     12.07 o 
  -2   1  11      107.37       76.59     23.72 o 
  -1   1  11       17.48       27.61     13.08 o 
  -3   2  11        7.79       -5.88     14.21 o 
  -2   2  11       88.79       49.76     14.74 o 
  -3   3  11      225.13      189.18     33.48 o 
  -2   3  11        0.63       21.88      8.92 o 
  -2   4  11        7.41       -0.66     20.63 o 
                                                 
